# Supplementary material for: (E)-1-(3,5-Difluoro­phen­yl)-3-(2,4-dimeth­oxy­phen­yl)prop-2-en-1-one
Source: Acta Crystallogr Sect E Struct Rep Online. 2010 Sep 8;66(Pt 10):o2518. doi: 10.1107/S1600536810035257 (PMC2983274; doi:10.1107/S1600536810035257)
Supplement: Supplementary file 1 [file e-66-o2518-sup1.cif]

##############################################################################
###                                                                        ###
###        Electronic paper (Acta Crystallographica Section E)             ###
###                                                                        ###
##############################################################################
#                                                                            #
# This CIF contains the data in a paper accepted for publication in Acta     #
# Crystallographica Section E. It conforms to the requirements of Notes      #
# for Authors for Section E, and has been peer reviewed under the auspices   #
# of the IUCr Commission on Journals.                                        #
#                                                                            #
# Full details of the Crystallographic Information File format               #
# are given in the paper "The Crystallographic Information File (CIF):       #
# a New Standard Archive File for Crystallography" by S. R. Hall, F. H.      #
# Allen and I. D. Brown [Acta Cryst. (1991), A47, 655-685].                  #
#                                                                            #
# The current version of the core CIF dictionary is obtainable from          #
# ftp://ftp.iucr.org/pub/cif_core.dic. The current version number is 2.4.    #
#                                                                            #
# Software is freely available for graphical display of the structure(s) in  #
# this CIF.  For information consult the CIF home page http://www.iucr.org/  #
# cif/home.html                                                              #
#                                                                            #
# This file may be used for bona fide research purposes within the           #
# scientific community so long as proper attribution is given to the journal # 
# article from which it was obtained.                                        #
#                                                                            #
##############################################################################
                                             
data_I
_audit_creation_method     SHELXL-97
_chemical_name_systematic
;
(<i>E</i>)-1-(3,5-Difluorophenyl)-3-(2,4-dimethoxyphenyl)prop-2-en-1-one
;
_chemical_name_common     ?
_chemical_formula_moiety     'C17 H14 F2 O3'
_chemical_formula_sum     'C17 H14 F2 O3'
_chemical_formula_iupac     'C17 H14 F2 O3'
_chemical_formula_weight     304.28
_chemical_melting_point     ?
_symmetry_cell_setting     triclinic
_symmetry_space_group_name_H-M     'P -1'
loop_
    _symmetry_equiv_pos_as_xyz
    'x, y, z'
    '-x, -y, -z'
_cell_length_a     7.8047(8)
_cell_length_b     11.2591(12)
_cell_length_c     17.0080(18)
_cell_angle_alpha     81.407(2)
_cell_angle_beta     81.231(2)
_cell_angle_gamma     76.319(2)
_cell_volume     1425.1(3)
_cell_formula_units_Z     4
_cell_measurement_reflns_used     1503
_cell_measurement_theta_min     4.709
_cell_measurement_theta_max     46.320
_cell_measurement_temperature     293(2)
_exptl_crystal_description     prismatic
_exptl_crystal_colour     green
_exptl_crystal_size_max     0.269
_exptl_crystal_size_mid     0.221
_exptl_crystal_size_min     0.167
_exptl_crystal_density_diffrn     1.418
_exptl_crystal_density_meas     ?
_exptl_crystal_density_method     'not measured'
_exptl_crystal_F_000     632
_exptl_absorpt_coefficient_mu     0.114
_exptl_absorpt_correction_type     multi-scan
_exptl_absorpt_process_details     '(SADABS; Sheldrick, 1996)'
_exptl_absorpt_correction_T_min     0.60165
_exptl_absorpt_correction_T_max     1.00000
_exptl_special_details
;
;
_diffrn_ambient_temperature     293(2)
_diffrn_radiation_type     MoK\a
_diffrn_radiation_wavelength     0.71073
_diffrn_radiation_source     'fine-focus sealed tube'
_diffrn_radiation_monochromator     graphite
_diffrn_measurement_device_type     'Bruker SMART CCD area-detector'
_diffrn_measurement_method     'phi and omega scans'
_diffrn_detector_area_resol_mean     ?
_diffrn_reflns_number     7600
_diffrn_reflns_av_R_equivalents     0.0335
_diffrn_reflns_av_sigmaI/netI     0.0666
_diffrn_reflns_theta_min     1.87
_diffrn_reflns_theta_max     25.50
_diffrn_reflns_theta_full     25.50
_diffrn_measured_fraction_theta_max     0.986
_diffrn_measured_fraction_theta_full     0.986
_diffrn_reflns_limit_h_min     -9
_diffrn_reflns_limit_h_max     9
_diffrn_reflns_limit_k_min     -6
_diffrn_reflns_limit_k_max     13
_diffrn_reflns_limit_l_min     -20
_diffrn_reflns_limit_l_max     20
_diffrn_standards_number     ?
_diffrn_standards_interval_count     ?
_diffrn_standards_interval_time     ?
_diffrn_standards_decay_%     ?
_refine_special_details
;
Refinement of <i>F</i>^2^ against ALL reflections. The weighted <i>R</i>-factor
<i>wR</i> and goodness of fit <i>S</i> are based on <i>F</i>^2^, conventional
<i>R</i>-factors <i>R</i> are based on <i>F</i>, with <i>F</i> set to zero for
negative <i>F</i>^2^. The threshold expression of <i>F</i>^2^ >
\s(<i>F</i>^2^) is used only for calculating <i>R</i>-factors(gt) <i>etc</i>.
and is not relevant to the choice of reflections for refinement.
<i>R</i>-factors based on <i>F</i>^2^ are statistically about twice as large
as those based on <i>F</i>, and <i>R</i>- factors based on ALL data will be
even larger.
;
_reflns_number_total     5242
_reflns_number_gt     2815
_reflns_threshold_expression     I>2sigma(I)
_refine_ls_structure_factor_coef     Fsqd
_refine_ls_matrix_type     full
_refine_ls_R_factor_all     0.1029
_refine_ls_R_factor_gt     0.0567
_refine_ls_wR_factor_gt     0.1337
_refine_ls_wR_factor_ref     0.1621
_refine_ls_goodness_of_fit_ref     0.917
_refine_ls_restrained_S_all     0.917
_refine_ls_number_reflns     5242
_refine_ls_number_parameters     401
_refine_ls_number_restraints     0
_refine_ls_hydrogen_treatment     constr
_refine_ls_weighting_scheme     calc
_refine_ls_weighting_details
         'calc w=1/[\s^2^(Fo^2^)+(0.0748P)^2^+0.0000P] where P=(Fo^2^+2Fc^2^)/3'
_atom_sites_solution_hydrogens     geom
_atom_sites_solution_primary     direct
_atom_sites_solution_secondary     difmap
_refine_ls_shift/su_max     0.005
_refine_ls_shift/su_mean     0.001
_refine_diff_density_max     0.240
_refine_diff_density_min     -0.197
_refine_ls_extinction_method     none
_refine_ls_extinction_coef     ?
loop_
    _atom_type_symbol
    _atom_type_description
    _atom_type_scat_dispersion_real
    _atom_type_scat_dispersion_imag
    _atom_type_scat_source
    'C' 'C' 0.0033 0.0016
                         'International Tables Vol C Tables 4.2.6.8 and 6.1.1.4'
    'H' 'H' 0.0000 0.0000
                         'International Tables Vol C Tables 4.2.6.8 and 6.1.1.4'
    'O' 'O' 0.0106 0.0060
                         'International Tables Vol C Tables 4.2.6.8 and 6.1.1.4'
    'F' 'F' 0.0171 0.0103
                         'International Tables Vol C Tables 4.2.6.8 and 6.1.1.4'
_computing_data_collection     'SMART (Bruker, 2002)'
_computing_cell_refinement     'SAINT (Bruker, 2002)'
_computing_data_reduction     'SAINT (Bruker, 2002)'
_computing_structure_solution     'SHELXS97 (Sheldrick, 2008)'
_computing_structure_refinement     'SHELXL97 (Sheldrick, 2008)'
_computing_molecular_graphics     'SHELXTL (Sheldrick, 2008)'
_computing_publication_material     'SHELXTL (Sheldrick, 2008)'
loop_
    _atom_site_type_symbol
    _atom_site_label
    _atom_site_fract_x
    _atom_site_fract_y
    _atom_site_fract_z
    _atom_site_U_iso_or_equiv
    _atom_site_adp_type
    _atom_site_calc_flag
    _atom_site_refinement_flags
    _atom_site_occupancy
    _atom_site_disorder_assembly
    _atom_site_disorder_group
    F F1 -0.1189(2) 0.41876(16) 1.15514(9) 0.0680(5) Uani d . 1 . .
    F F2 -0.4957(2) 0.73654(16) 1.01469(11) 0.0774(6) Uani d . 1 . .
    F F3 -0.1962(3) 0.85773(17) 0.95482(10) 0.0765(6) Uani d . 1 . .
    F F4 -0.5094(3) 1.19504(18) 0.80248(13) 0.1043(8) Uani d . 1 . .
    O O1 -0.2308(3) 0.4469(2) 0.81479(12) 0.0796(8) Uani d . 1 . .
    O O2 0.0468(3) 0.10719(18) 0.67405(11) 0.0612(6) Uani d . 1 . .
    O O3 0.4032(3) -0.26852(18) 0.79562(12) 0.0638(6) Uani d . 1 . .
    O O4 -0.2520(3) 0.8979(2) 0.60758(13) 0.0763(7) Uani d . 1 . .
    O O5 0.1805(3) 0.61876(18) 0.46058(11) 0.0595(6) Uani d . 1 . .
    O O6 0.4537(3) 0.21210(18) 0.57760(12) 0.0621(6) Uani d . 1 . .
    C C1 -0.1733(4) 0.3926(3) 0.87639(17) 0.0503(8) Uani d . 1 . .
    C C2 -0.0645(4) 0.2671(3) 0.87879(17) 0.0534(8) Uani d . 1 . .
    H H2 -0.0239 0.2287 0.9269 0.064 Uiso calc R 1 . .
    C C3 -0.0216(4) 0.2062(3) 0.81555(17) 0.0478(8) Uani d . 1 . .
    H H3 -0.0661 0.2473 0.7688 0.057 Uiso calc R 1 . .
    C C4 0.0863(4) 0.0833(3) 0.81000(16) 0.0433(7) Uani d . 1 . .
    C C5 0.1221(4) 0.0337(3) 0.73634(16) 0.0469(7) Uani d . 1 . .
    C C6 0.2271(4) -0.0839(3) 0.72881(17) 0.0494(8) Uani d . 1 . .
    H H6 0.2496 -0.1154 0.6798 0.059 Uiso calc R 1 . .
    C C7 0.2975(4) -0.1533(3) 0.79590(18) 0.0492(8) Uani d . 1 . .
    C C8 0.2621(4) -0.1065(3) 0.86926(18) 0.0580(9) Uani d . 1 . .
    H H8 0.3096 -0.1533 0.9139 0.070 Uiso calc R 1 . .
    C C9 0.1576(4) 0.0082(3) 0.87555(17) 0.0525(8) Uani d . 1 . .
    H H9 0.1329 0.0374 0.9253 0.063 Uiso calc R 1 . .
    C C10 -0.2167(3) 0.4558(2) 0.95157(16) 0.0418(7) Uani d . 1 . .
    C C11 -0.1461(4) 0.4034(3) 1.02204(16) 0.0457(7) Uani d . 1 . .
    H H11 -0.0681 0.3269 1.0249 0.055 Uiso calc R 1 . .
    C C12 -0.1941(4) 0.4671(3) 1.08689(16) 0.0473(7) Uani d . 1 . .
    C C13 -0.3090(4) 0.5794(3) 1.08698(18) 0.0537(8) Uani d . 1 . .
    H H13 -0.3390 0.6210 1.1321 0.064 Uiso calc R 1 . .
    C C14 -0.3774(4) 0.6268(3) 1.01672(18) 0.0503(8) Uani d . 1 . .
    C C15 -0.3339(4) 0.5702(3) 0.94908(17) 0.0484(8) Uani d . 1 . .
    H H15 -0.3814 0.6070 0.9022 0.058 Uiso calc R 1 . .
    C C16 0.0892(5) 0.0699(3) 0.59549(16) 0.0703(10) Uani d . 1 . .
    H H16A 0.2140 0.0624 0.5787 0.105 Uiso calc R 1 . .
    H H16B 0.0229 0.1302 0.5589 0.105 Uiso calc R 1 . .
    H H16C 0.0590 -0.0081 0.5960 0.105 Uiso calc R 1 . .
    C C17 0.4356(4) -0.3267(3) 0.72383(19) 0.0662(9) Uani d . 1 . .
    H H17A 0.3244 -0.3278 0.7067 0.099 Uiso calc R 1 . .
    H H17B 0.5025 -0.4096 0.7340 0.099 Uiso calc R 1 . .
    H H17C 0.5018 -0.2817 0.6826 0.099 Uiso calc R 1 . .
    C C18 -0.2005(4) 0.8425(3) 0.67020(17) 0.0487(8) Uani d . 1 . .
    C C19 -0.0831(4) 0.7203(3) 0.67198(17) 0.0493(8) Uani d . 1 . .
    H H19 -0.0649 0.6735 0.7211 0.059 Uiso calc R 1 . .
    C C20 -0.0021(4) 0.6746(3) 0.60528(17) 0.0466(7) Uani d . 1 . .
    H H20 -0.0241 0.7249 0.5577 0.056 Uiso calc R 1 . .
    C C21 0.1172(4) 0.5552(2) 0.59737(16) 0.0423(7) Uani d . 1 . .
    C C22 0.2083(3) 0.5271(3) 0.52183(16) 0.0430(7) Uani d . 1 . .
    C C23 0.3202(3) 0.4129(2) 0.51277(16) 0.0467(7) Uani d . 1 . .
    H H23 0.3787 0.3950 0.4626 0.056 Uiso calc R 1 . .
    C C24 0.3438(4) 0.3257(3) 0.57915(17) 0.0465(7) Uani d . 1 . .
    C C25 0.2562(4) 0.3512(3) 0.65383(17) 0.0521(8) Uani d . 1 . .
    H H25 0.2723 0.2921 0.6981 0.062 Uiso calc R 1 . .
    C C26 0.1461(4) 0.4637(3) 0.66228(16) 0.0478(7) Uani d . 1 . .
    H H26 0.0885 0.4800 0.7128 0.057 Uiso calc R 1 . .
    C C27 -0.2562(4) 0.9035(3) 0.74549(17) 0.0440(7) Uani d . 1 . .
    C C28 -0.2002(4) 0.8479(3) 0.81899(17) 0.0496(8) Uani d . 1 . .
    H H28 -0.1295 0.7687 0.8238 0.060 Uiso calc R 1 . .
    C C29 -0.2513(4) 0.9119(3) 0.88340(17) 0.0500(8) Uani d . 1 . .
    C C30 -0.3563(4) 1.0274(3) 0.88054(19) 0.0579(8) Uani d . 1 . .
    H H30 -0.3918 1.0683 0.9259 0.070 Uiso calc R 1 . .
    C C31 -0.4070(4) 1.0801(3) 0.8076(2) 0.0605(9) Uani d . 1 . .
    C C32 -0.3603(4) 1.0222(3) 0.74061(19) 0.0562(8) Uani d . 1 . .
    H H32 -0.3975 1.0615 0.6921 0.067 Uiso calc R 1 . .
    C C33 0.2640(4) 0.5973(3) 0.38187(16) 0.0594(9) Uani d . 1 . .
    H H33A 0.3906 0.5764 0.3817 0.089 Uiso calc R 1 . .
    H H33B 0.2316 0.6703 0.3454 0.089 Uiso calc R 1 . .
    H H33C 0.2259 0.5307 0.3655 0.089 Uiso calc R 1 . .
    C C34 0.5535(4) 0.1789(3) 0.50357(19) 0.0704(10) Uani d . 1 . .
    H H34A 0.4738 0.1760 0.4665 0.106 Uiso calc R 1 . .
    H H34B 0.6313 0.0996 0.5126 0.106 Uiso calc R 1 . .
    H H34C 0.6226 0.2390 0.4818 0.106 Uiso calc R 1 . .
loop_
    _atom_site_aniso_label
    _atom_site_aniso_U_11
    _atom_site_aniso_U_22
    _atom_site_aniso_U_33
    _atom_site_aniso_U_12
    _atom_site_aniso_U_13
    _atom_site_aniso_U_23
    F1 0.0799(13) 0.0739(13) 0.0421(10) 0.0071(10) -0.0177(9) -0.0090(9)
    F2 0.0863(14) 0.0563(12) 0.0775(13) 0.0256(10) -0.0236(10) -0.0218(10)
    F3 0.1055(15) 0.0721(13) 0.0443(11) 0.0041(11) -0.0221(10) -0.0078(9)
    F4 0.139(2) 0.0618(13) 0.0955(16) 0.0442(13) -0.0455(14) -0.0312(12)
    O1 0.1074(19) 0.0692(16) 0.0395(13) 0.0305(14) -0.0166(12) -0.0070(12)
    O2 0.0856(16) 0.0512(13) 0.0334(11) 0.0128(11) -0.0118(10) -0.0025(10)
    O3 0.0758(15) 0.0462(13) 0.0605(14) 0.0126(11) -0.0208(12) -0.0074(11)
    O4 0.1063(19) 0.0609(15) 0.0495(14) 0.0189(13) -0.0280(13) -0.0088(11)
    O5 0.0801(15) 0.0510(12) 0.0341(11) 0.0040(11) -0.0019(10) 0.0025(10)
    O6 0.0730(15) 0.0514(13) 0.0475(13) 0.0146(11) -0.0073(11) -0.0057(10)
    C1 0.0553(19) 0.0490(19) 0.0368(17) 0.0027(15) -0.0018(14) -0.0004(14)
    C2 0.063(2) 0.0495(18) 0.0396(17) 0.0054(16) -0.0091(14) -0.0046(14)
    C3 0.0543(19) 0.0489(18) 0.0365(16) -0.0023(15) -0.0075(13) -0.0055(14)
    C4 0.0500(18) 0.0413(17) 0.0366(16) -0.0054(14) -0.0070(13) -0.0040(13)
    C5 0.0531(18) 0.0441(18) 0.0386(16) -0.0035(15) -0.0053(13) -0.0015(14)
    C6 0.0569(19) 0.0477(18) 0.0394(17) -0.0003(15) -0.0050(14) -0.0110(14)
    C7 0.0487(18) 0.0431(18) 0.0501(19) 0.0019(15) -0.0093(14) -0.0033(15)
    C8 0.071(2) 0.054(2) 0.0457(19) 0.0014(17) -0.0218(16) -0.0033(16)
    C9 0.064(2) 0.053(2) 0.0399(17) -0.0030(17) -0.0128(15) -0.0118(15)
    C10 0.0419(16) 0.0432(17) 0.0381(16) -0.0067(14) -0.0013(12) -0.0058(13)
    C11 0.0475(18) 0.0434(18) 0.0415(17) -0.0024(14) -0.0048(13) -0.0030(14)
    C12 0.0502(18) 0.0518(19) 0.0361(16) -0.0011(15) -0.0101(14) -0.0048(14)
    C13 0.057(2) 0.057(2) 0.0455(18) -0.0047(17) -0.0027(15) -0.0164(15)
    C14 0.0508(18) 0.0411(18) 0.0532(19) 0.0047(15) -0.0058(15) -0.0113(15)
    C15 0.0526(19) 0.0446(18) 0.0447(17) -0.0018(15) -0.0106(14) -0.0042(14)
    C16 0.108(3) 0.062(2) 0.0320(17) -0.002(2) -0.0128(17) -0.0012(16)
    C17 0.075(2) 0.056(2) 0.061(2) 0.0025(18) -0.0060(17) -0.0159(17)
    C18 0.0531(19) 0.0466(18) 0.0455(18) -0.0039(15) -0.0170(15) -0.0028(15)
    C19 0.0575(19) 0.0464(18) 0.0402(17) 0.0019(15) -0.0135(14) -0.0064(14)
    C20 0.0535(18) 0.0468(18) 0.0393(17) -0.0069(15) -0.0115(14) -0.0055(14)
    C21 0.0447(17) 0.0410(17) 0.0409(16) -0.0057(14) -0.0089(13) -0.0063(13)
    C22 0.0467(17) 0.0448(18) 0.0368(16) -0.0072(14) -0.0093(13) -0.0029(13)
    C23 0.0511(18) 0.0489(18) 0.0361(16) -0.0026(15) -0.0041(13) -0.0074(14)
    C24 0.0471(18) 0.0418(18) 0.0463(18) 0.0014(14) -0.0100(14) -0.0047(14)
    C25 0.0562(19) 0.0504(19) 0.0406(17) 0.0029(16) -0.0095(14) 0.0032(14)
    C26 0.0533(18) 0.0527(19) 0.0328(15) -0.0035(15) -0.0034(13) -0.0051(14)
    C27 0.0429(17) 0.0414(17) 0.0444(17) -0.0010(14) -0.0064(13) -0.0066(13)
    C28 0.0535(19) 0.0431(17) 0.0476(18) 0.0018(15) -0.0099(14) -0.0068(14)
    C29 0.0552(19) 0.0530(19) 0.0394(17) -0.0035(16) -0.0105(14) -0.0068(15)
    C30 0.062(2) 0.060(2) 0.053(2) -0.0035(17) -0.0097(16) -0.0227(17)
    C31 0.064(2) 0.0454(19) 0.068(2) 0.0114(17) -0.0215(18) -0.0176(17)
    C32 0.062(2) 0.0478(19) 0.0529(19) 0.0042(16) -0.0196(16) -0.0022(16)
    C33 0.068(2) 0.070(2) 0.0328(16) -0.0052(18) -0.0047(15) 0.0020(15)
    C34 0.079(2) 0.062(2) 0.058(2) 0.0128(19) -0.0041(18) -0.0182(18)
_geom_special_details
;
All e.s.d.'s (except the e.s.d. in the dihedral angle between two l.s. planes)
are estimated using the full covariance matrix. The cell e.s.d.'s are taken
into account individually in the estimation of e.s.d.'s in distances, angles
and torsion angles; correlations between e.s.d.'s in cell parameters are only
used when they are defined by crystal symmetry. An approximate (isotropic)
treatment of cell e.s.d.'s is used for estimating e.s.d.'s involving l.s.
planes.
;
loop_
    _geom_bond_atom_site_label_1
    _geom_bond_atom_site_label_2
    _geom_bond_site_symmetry_2
    _geom_bond_distance
    _geom_bond_publ_flag
    F1 C12 . 1.363(3) ?
    F2 C14 . 1.355(3) ?
    F3 C29 . 1.359(3) ?
    F4 C31 . 1.349(3) ?
    O1 C1 . 1.223(3) ?
    O2 C5 . 1.360(3) ?
    O2 C16 . 1.428(3) ?
    O3 C7 . 1.363(3) ?
    O3 C17 . 1.432(3) ?
    O4 C18 . 1.224(3) ?
    O5 C22 . 1.356(3) ?
    O5 C33 . 1.425(3) ?
    O6 C24 . 1.362(3) ?
    O6 C34 . 1.427(3) ?
    C1 C2 . 1.465(4) ?
    C1 C10 . 1.510(4) ?
    C2 C3 . 1.319(4) ?
    C2 H2 . 0.9300 ?
    C3 C4 . 1.448(4) ?
    C3 H3 . 0.9300 ?
    C4 C9 . 1.398(4) ?
    C4 C5 . 1.410(4) ?
    C5 C6 . 1.395(4) ?
    C6 C7 . 1.391(4) ?
    C6 H6 . 0.9300 ?
    C7 C8 . 1.390(4) ?
    C8 C9 . 1.364(4) ?
    C8 H8 . 0.9300 ?
    C9 H9 . 0.9300 ?
    C10 C11 . 1.387(4) ?
    C10 C15 . 1.391(4) ?
    C11 C12 . 1.362(4) ?
    C11 H11 . 0.9300 ?
    C12 C13 . 1.366(4) ?
    C13 C14 . 1.366(4) ?
    C13 H13 . 0.9300 ?
    C14 C15 . 1.358(4) ?
    C15 H15 . 0.9300 ?
    C16 H16A . 0.9600 ?
    C16 H16B . 0.9600 ?
    C16 H16C . 0.9600 ?
    C17 H17A . 0.9600 ?
    C17 H17B . 0.9600 ?
    C17 H17C . 0.9600 ?
    C18 C19 . 1.461(4) ?
    C18 C27 . 1.501(4) ?
    C19 C20 . 1.324(4) ?
    C19 H19 . 0.9300 ?
    C20 C21 . 1.455(4) ?
    C20 H20 . 0.9300 ?
    C21 C26 . 1.399(4) ?
    C21 C22 . 1.412(4) ?
    C22 C23 . 1.388(4) ?
    C23 C24 . 1.385(3) ?
    C23 H23 . 0.9300 ?
    C24 C25 . 1.384(4) ?
    C25 C26 . 1.366(4) ?
    C25 H25 . 0.9300 ?
    C26 H26 . 0.9300 ?
    C27 C32 . 1.388(4) ?
    C27 C28 . 1.396(4) ?
    C28 C29 . 1.358(4) ?
    C28 H28 . 0.9300 ?
    C29 C30 . 1.362(4) ?
    C30 C31 . 1.365(4) ?
    C30 H30 . 0.9300 ?
    C31 C32 . 1.357(4) ?
    C32 H32 . 0.9300 ?
    C33 H33A . 0.9600 ?
    C33 H33B . 0.9600 ?
    C33 H33C . 0.9600 ?
    C34 H34A . 0.9600 ?
    C34 H34B . 0.9600 ?
    C34 H34C . 0.9600 ?
loop_
    _geom_angle_atom_site_label_1
    _geom_angle_atom_site_label_2
    _geom_angle_atom_site_label_3
    _geom_angle_site_symmetry_1
    _geom_angle_site_symmetry_3
    _geom_angle
    _geom_angle_publ_flag
    C5 O2 C16 . . 119.8(2) ?
    C7 O3 C17 . . 118.9(2) ?
    C22 O5 C33 . . 119.3(2) ?
    C24 O6 C34 . . 119.0(2) ?
    O1 C1 C2 . . 121.2(3) ?
    O1 C1 C10 . . 119.4(3) ?
    C2 C1 C10 . . 119.4(2) ?
    C3 C2 C1 . . 122.7(3) ?
    C3 C2 H2 . . 118.6 ?
    C1 C2 H2 . . 118.6 ?
    C2 C3 C4 . . 128.0(3) ?
    C2 C3 H3 . . 116.0 ?
    C4 C3 H3 . . 116.0 ?
    C9 C4 C5 . . 116.9(3) ?
    C9 C4 C3 . . 122.9(3) ?
    C5 C4 C3 . . 120.2(2) ?
    O2 C5 C6 . . 122.7(3) ?
    O2 C5 C4 . . 115.8(2) ?
    C6 C5 C4 . . 121.6(3) ?
    C7 C6 C5 . . 118.8(3) ?
    C7 C6 H6 . . 120.6 ?
    C5 C6 H6 . . 120.6 ?
    O3 C7 C8 . . 115.4(3) ?
    O3 C7 C6 . . 124.1(3) ?
    C8 C7 C6 . . 120.5(3) ?
    C9 C8 C7 . . 119.8(3) ?
    C9 C8 H8 . . 120.1 ?
    C7 C8 H8 . . 120.1 ?
    C8 C9 C4 . . 122.4(3) ?
    C8 C9 H9 . . 118.8 ?
    C4 C9 H9 . . 118.8 ?
    C11 C10 C15 . . 119.6(3) ?
    C11 C10 C1 . . 122.6(3) ?
    C15 C10 C1 . . 117.8(2) ?
    C12 C11 C10 . . 118.3(3) ?
    C12 C11 H11 . . 120.9 ?
    C10 C11 H11 . . 120.9 ?
    C11 C12 F1 . . 118.5(3) ?
    C11 C12 C13 . . 123.9(3) ?
    F1 C12 C13 . . 117.6(3) ?
    C12 C13 C14 . . 116.0(3) ?
    C12 C13 H13 . . 122.0 ?
    C14 C13 H13 . . 122.0 ?
    F2 C14 C15 . . 118.3(3) ?
    F2 C14 C13 . . 118.0(3) ?
    C15 C14 C13 . . 123.7(3) ?
    C14 C15 C10 . . 118.5(3) ?
    C14 C15 H15 . . 120.8 ?
    C10 C15 H15 . . 120.8 ?
    O2 C16 H16A . . 109.5 ?
    O2 C16 H16B . . 109.5 ?
    H16A C16 H16B . . 109.5 ?
    O2 C16 H16C . . 109.5 ?
    H16A C16 H16C . . 109.5 ?
    H16B C16 H16C . . 109.5 ?
    O3 C17 H17A . . 109.5 ?
    O3 C17 H17B . . 109.5 ?
    H17A C17 H17B . . 109.5 ?
    O3 C17 H17C . . 109.5 ?
    H17A C17 H17C . . 109.5 ?
    H17B C17 H17C . . 109.5 ?
    O4 C18 C19 . . 121.0(3) ?
    O4 C18 C27 . . 118.9(3) ?
    C19 C18 C27 . . 120.1(2) ?
    C20 C19 C18 . . 121.5(3) ?
    C20 C19 H19 . . 119.2 ?
    C18 C19 H19 . . 119.2 ?
    C19 C20 C21 . . 127.9(3) ?
    C19 C20 H20 . . 116.0 ?
    C21 C20 H20 . . 116.0 ?
    C26 C21 C22 . . 117.2(2) ?
    C26 C21 C20 . . 122.7(3) ?
    C22 C21 C20 . . 120.2(3) ?
    O5 C22 C23 . . 123.3(3) ?
    O5 C22 C21 . . 115.6(2) ?
    C23 C22 C21 . . 121.0(3) ?
    C24 C23 C22 . . 119.3(3) ?
    C24 C23 H23 . . 120.3 ?
    C22 C23 H23 . . 120.3 ?
    O6 C24 C25 . . 115.0(2) ?
    O6 C24 C23 . . 124.3(3) ?
    C25 C24 C23 . . 120.7(3) ?
    C26 C25 C24 . . 119.7(3) ?
    C26 C25 H25 . . 120.2 ?
    C24 C25 H25 . . 120.2 ?
    C25 C26 C21 . . 122.1(3) ?
    C25 C26 H26 . . 118.9 ?
    C21 C26 H26 . . 118.9 ?
    C32 C27 C28 . . 119.0(3) ?
    C32 C27 C18 . . 118.4(3) ?
    C28 C27 C18 . . 122.5(3) ?
    C29 C28 C27 . . 118.5(3) ?
    C29 C28 H28 . . 120.7 ?
    C27 C28 H28 . . 120.7 ?
    C28 C29 F3 . . 118.5(3) ?
    C28 C29 C30 . . 123.5(3) ?
    F3 C29 C30 . . 118.0(3) ?
    C29 C30 C31 . . 116.6(3) ?
    C29 C30 H30 . . 121.7 ?
    C31 C30 H30 . . 121.7 ?
    F4 C31 C32 . . 118.7(3) ?
    F4 C31 C30 . . 118.1(3) ?
    C32 C31 C30 . . 123.2(3) ?
    C31 C32 C27 . . 119.1(3) ?
    C31 C32 H32 . . 120.5 ?
    C27 C32 H32 . . 120.5 ?
    O5 C33 H33A . . 109.5 ?
    O5 C33 H33B . . 109.5 ?
    H33A C33 H33B . . 109.5 ?
    O5 C33 H33C . . 109.5 ?
    H33A C33 H33C . . 109.5 ?
    H33B C33 H33C . . 109.5 ?
    O6 C34 H34A . . 109.5 ?
    O6 C34 H34B . . 109.5 ?
    H34A C34 H34B . . 109.5 ?
    O6 C34 H34C . . 109.5 ?
    H34A C34 H34C . . 109.5 ?
    H34B C34 H34C . . 109.5 ?
loop_
    _geom_torsion_atom_site_label_1
    _geom_torsion_atom_site_label_2
    _geom_torsion_atom_site_label_3
    _geom_torsion_atom_site_label_4
    _geom_torsion_site_symmetry_1
    _geom_torsion_site_symmetry_2
    _geom_torsion_site_symmetry_3
    _geom_torsion_site_symmetry_4
    _geom_torsion
    _geom_torsion_publ_flag
    O1 C1 C2 C3 . . . . 0.5(5) ?
    C10 C1 C2 C3 . . . . 179.9(3) ?
    C1 C2 C3 C4 . . . . 179.1(3) ?
    C2 C3 C4 C9 . . . . 2.3(5) ?
    C2 C3 C4 C5 . . . . -178.4(3) ?
    C16 O2 C5 C6 . . . . -6.5(4) ?
    C16 O2 C5 C4 . . . . 174.0(3) ?
    C9 C4 C5 O2 . . . . 178.1(3) ?
    C3 C4 C5 O2 . . . . -1.2(4) ?
    C9 C4 C5 C6 . . . . -1.4(4) ?
    C3 C4 C5 C6 . . . . 179.3(3) ?
    O2 C5 C6 C7 . . . . -179.4(3) ?
    C4 C5 C6 C7 . . . . 0.1(4) ?
    C17 O3 C7 C8 . . . . 175.6(3) ?
    C17 O3 C7 C6 . . . . -4.4(4) ?
    C5 C6 C7 O3 . . . . -179.3(3) ?
    C5 C6 C7 C8 . . . . 0.7(4) ?
    O3 C7 C8 C9 . . . . 180.0(3) ?
    C6 C7 C8 C9 . . . . 0.0(5) ?
    C7 C8 C9 C4 . . . . -1.5(5) ?
    C5 C4 C9 C8 . . . . 2.1(4) ?
    C3 C4 C9 C8 . . . . -178.6(3) ?
    O1 C1 C10 C11 . . . . -175.4(3) ?
    C2 C1 C10 C11 . . . . 5.2(4) ?
    O1 C1 C10 C15 . . . . 5.4(4) ?
    C2 C1 C10 C15 . . . . -174.0(3) ?
    C15 C10 C11 C12 . . . . -0.3(4) ?
    C1 C10 C11 C12 . . . . -179.6(3) ?
    C10 C11 C12 F1 . . . . -177.0(2) ?
    C10 C11 C12 C13 . . . . 0.6(5) ?
    C11 C12 C13 C14 . . . . 0.3(5) ?
    F1 C12 C13 C14 . . . . 177.9(3) ?
    C12 C13 C14 F2 . . . . 178.3(3) ?
    C12 C13 C14 C15 . . . . -1.5(5) ?
    F2 C14 C15 C10 . . . . -178.1(3) ?
    C13 C14 C15 C10 . . . . 1.7(5) ?
    C11 C10 C15 C14 . . . . -0.7(4) ?
    C1 C10 C15 C14 . . . . 178.6(3) ?
    O4 C18 C19 C20 . . . . 12.7(5) ?
    C27 C18 C19 C20 . . . . -165.8(3) ?
    C18 C19 C20 C21 . . . . -179.8(3) ?
    C19 C20 C21 C26 . . . . 8.0(5) ?
    C19 C20 C21 C22 . . . . -172.6(3) ?
    C33 O5 C22 C23 . . . . 2.4(4) ?
    C33 O5 C22 C21 . . . . -178.5(2) ?
    C26 C21 C22 O5 . . . . -178.5(2) ?
    C20 C21 C22 O5 . . . . 2.0(4) ?
    C26 C21 C22 C23 . . . . 0.6(4) ?
    C20 C21 C22 C23 . . . . -178.8(3) ?
    O5 C22 C23 C24 . . . . 178.5(2) ?
    C21 C22 C23 C24 . . . . -0.6(4) ?
    C34 O6 C24 C25 . . . . -178.2(3) ?
    C34 O6 C24 C23 . . . . 0.5(4) ?
    C22 C23 C24 O6 . . . . -178.2(3) ?
    C22 C23 C24 C25 . . . . 0.5(4) ?
    O6 C24 C25 C26 . . . . 178.5(3) ?
    C23 C24 C25 C26 . . . . -0.3(4) ?
    C24 C25 C26 C21 . . . . 0.4(5) ?
    C22 C21 C26 C25 . . . . -0.5(4) ?
    C20 C21 C26 C25 . . . . 178.9(3) ?
    O4 C18 C27 C32 . . . . -1.7(4) ?
    C19 C18 C27 C32 . . . . 176.7(3) ?
    O4 C18 C27 C28 . . . . -178.6(3) ?
    C19 C18 C27 C28 . . . . -0.1(4) ?
    C32 C27 C28 C29 . . . . 0.6(4) ?
    C18 C27 C28 C29 . . . . 177.4(3) ?
    C27 C28 C29 F3 . . . . -179.8(3) ?
    C27 C28 C29 C30 . . . . 0.8(5) ?
    C28 C29 C30 C31 . . . . -1.7(5) ?
    F3 C29 C30 C31 . . . . 178.9(3) ?
    C29 C30 C31 F4 . . . . -179.2(3) ?
    C29 C30 C31 C32 . . . . 1.2(5) ?
    F4 C31 C32 C27 . . . . -179.5(3) ?
    C30 C31 C32 C27 . . . . 0.1(5) ?
    C28 C27 C32 C31 . . . . -1.0(5) ?
    C18 C27 C32 C31 . . . . -177.9(3) ?
loop_
    _geom_hbond_atom_site_label_D
    _geom_hbond_atom_site_label_H
    _geom_hbond_atom_site_label_A
    _geom_hbond_site_symmetry_A
    _geom_hbond_distance_DH
    _geom_hbond_distance_HA
    _geom_hbond_distance_DA
    _geom_hbond_angle_DHA
    C25 H25 F4 1_645 0.93 2.59 3.375(3) 142.3
    C13 H13 F4 2_477 0.93 2.46 3.303(4) 150.5
    C9 H9 F3 2_567 0.93 2.66 3.532(3) 155.6
    C30 H30 F2 2_477 0.93 2.47 3.303(4) 149.1
    C8 H8 F2 1_645 0.93 2.46 3.369(3) 165.6
    C28 H28 F1 2_567 0.93 2.53 3.437(3) 165.5
data_global
_journal_date_recd_electronic     2010-08-04
_journal_date_accepted     2010-09-01
_journal_name_full     'Acta Crystallographica, Section E'
_journal_year     2010
_journal_volume     66
_journal_issue     10
_journal_page_first     o2518
_journal_page_last     o2518
_journal_paper_category     QO
_journal_coeditor_code     PB2039
_publ_contact_author_name     'wu jianzhang'
_publ_contact_author_address
;
School of Pharmacy, Wenzhou Medical College, Wenzhou, Zhejiang Province,
 325035, People's Republic of China
;
_publ_contact_author_email     'wujianzhang6@163.com'
_publ_contact_author_fax     ?
_publ_contact_author_phone     ?
_publ_section_title
;
(<i>E</i>)-1-(3,5-Difluorophenyl)-3-(2,4-dimethoxyphenyl)prop-2-en-1-one
;
loop_
    _publ_author_name
    _publ_author_footnote
    _publ_author_address
    'Tanxiao Huang' .
;
School of Pharmacy
Wenzhou Medical College
Wenzhou
Zhejiang Province 325035,
People's Republic of China
;
    'Dongdong Zhang' .
;
Life Science College
Wenzhou Medical College
Wenzhou
Zhejiang Province 325035
People's Republic of China
;
    'Quanzhi Yang' .
;
School of Pharmacy
Wenzhou Medical College
Wenzhou
Zhejiang Province 325035,
People's Republic of China
;
    'Xiaoyan Wei' .
;
School of Pharmacy
Wenzhou Medical College
Wenzhou
Zhejiang Province 325035,
People's Republic of China
;
    'Jianzhang Wu' .
;
School of Pharmacy
Wenzhou Medical College
Wenzhou
Zhejiang Province 325035,
People's Republic of China
and
Institute of Biotechnology
Nanjing University of Science and Technology
Nanjing
Jiangsu Province 210094
People's Republic of China
;
