# Supplementary material for: (E)-1-(3,5-Difluoro­phen­yl)-3-(2,4-dimeth­oxy­phen­yl)prop-2-en-1-one
Source: Acta Crystallogr Sect E Struct Rep Online. 2010 Sep 8;66(Pt 10):o2518. doi: 10.1107/S1600536810035257 (PMC2983274; doi:10.1107/S1600536810035257)
Supplement: Supplementary file 2 [file e-66-o2518-Isup2.hkl]

# 
# h,k,l, Fc-squared, Fo-squared, sigma(Fo-squared) and status flag 
# 
data_I
_shelx_title ' cd20190 in P-1' 
_shelx_refln_list_code          4 
_shelx_F_calc_maximum      247.16 
_exptl_crystal_F_000       632.00 
_reflns_d_resolution_high  0.8256 
 
loop_ 
 _symmetry_equiv_pos_as_xyz 
 'x, y, z' 
 '-x, -y, -z' 
 
_cell_length_a     7.8047 
_cell_length_b    11.2591 
_cell_length_c    17.0080 
_cell_angle_alpha  81.407 
_cell_angle_beta   81.231 
_cell_angle_gamma  76.319 
 
_shelx_F_squared_multiplier     1.000 
 
loop_ 
 _refln_index_h 
 _refln_index_k 
 _refln_index_l 
 _refln_F_squared_calc 
 _refln_F_squared_meas 
 _refln_F_squared_sigma 
 _refln_observed_status 
   1   0   0      392.20      400.18     10.74 o 
   2   0   0     3869.21     4149.82     74.73 o 
   3   0   0     1438.77     1539.65     23.56 o 
   4   0   0       87.14      102.95     12.34 o 
   5   0   0       32.52       32.39      8.91 o 
   6   0   0        0.03        1.73      4.71 o 
   7   0   0       23.19       22.02     12.16 o 
   8   0   0        3.01        7.46      6.26 o 
   9   0   0        8.49       11.39      7.79 o 
  -8   1   0       14.48       17.24      6.83 o 
  -7   1   0        0.15       -3.68      4.51 o 
  -6   1   0      111.42      129.45     20.37 o 
  -5   1   0        2.70       -2.60      3.72 o 
  -4   1   0      559.34      581.83     17.91 o 
  -3   1   0        0.70        3.08      2.67 o 
  -2   1   0      833.78      780.39     15.35 o 
  -1   1   0        4.53        4.12      0.94 o 
   0   1   0       36.44       31.36      2.54 o 
   1   1   0      538.79      590.61     15.94 o 
   2   1   0      624.85      476.57     64.60 o 
   3   1   0      799.89      756.01     10.93 o 
   4   1   0       10.28        8.44      2.17 o 
   5   1   0        3.67        3.93      3.57 o 
   6   1   0      191.85      238.08     19.54 o 
   7   1   0        7.87        5.58      5.08 o 
   8   1   0       72.63       70.69     11.46 o 
   9   1   0        7.21        6.97      8.38 o 
  -8   2   0        4.47       10.88      7.09 o 
  -7   2   0        5.03        3.95      5.26 o 
  -6   2   0        4.73        7.99      5.67 o 
  -5   2   0      188.39      185.80     39.02 o 
  -4   2   0     3374.20     3713.01     47.82 o 
  -3   2   0      104.12      109.53      4.08 o 
  -2   2   0      101.07      119.29     10.59 o 
  -1   2   0    13671.99    14648.16    111.81 o 
   0   2   0     1655.24     1524.10     24.08 o 
   1   2   0       36.15       33.65      3.90 o 
   2   2   0    49045.81    47658.75    217.01 o 
   3   2   0       14.11       17.39      2.46 o 
   4   2   0       99.10       97.83      5.16 o 
   5   2   0       98.32       85.91      5.19 o 
   6   2   0        5.16        9.58      5.13 o 
   7   2   0        0.29       -0.67      3.89 o 
   8   2   0       17.10       15.82      9.92 o 
   9   2   0        9.18        2.48      8.15 o 
  -8   3   0       52.12       61.60     12.55 o 
  -7   3   0        5.57       12.35      7.14 o 
  -6   3   0       17.78       15.56      6.55 o 
  -5   3   0        3.00        1.40      4.20 o 
  -4   3   0        0.27        1.74      3.55 o 
  -3   3   0     1535.57     1845.91     95.25 o 
  -2   3   0        1.46        1.84      1.95 o 
  -1   3   0      104.33       95.68      5.33 o 
   0   3   0      416.42      417.13      9.19 o 
   1   3   0        5.44        3.62      1.35 o 
   2   3   0     2239.54     2245.87     20.59 o 
   3   3   0      618.56      474.50     26.45 o 
   4   3   0     4243.78     4400.98    103.67 o 
   5   3   0      131.70      123.25      8.85 o 
   6   3   0        0.13        2.69      3.60 o 
   7   3   0        0.44       -3.78      6.14 o 
   8   3   0       15.47        9.68      9.56 o 
   9   3   0        3.33        2.60      6.85 o 
  -8   4   0        0.07        4.13      9.45 o 
  -7   4   0      104.52      109.21     14.82 o 
  -6   4   0        2.35        5.30      5.41 o 
  -5   4   0        5.17        6.49      7.67 o 
  -4   4   0        0.05       -2.13      4.49 o 
  -3   4   0      290.39      334.18     12.36 o 
  -2   4   0    11867.72    14193.61    132.94 o 
  -1   4   0      115.94      129.93      6.43 o 
   0   4   0     1925.16     1879.32     62.22 o 
   1   4   0     2233.51     2445.67     24.85 o 
   2   4   0        2.84        3.54      3.19 o 
   3   4   0        9.49        6.71      1.59 o 
   4   4   0      585.36      639.89     12.56 o 
   5   4   0      117.54       99.94      7.03 o 
   6   4   0       41.89       31.52     10.86 o 
   7   4   0       12.36       12.51      8.03 o 
   8   4   0        0.30       10.51      7.32 o 
   9   4   0        0.47        4.60      6.73 o 
  -7   5   0       79.11       75.56     17.71 o 
  -6   5   0        1.82        7.79      7.56 o 
  -5   5   0       41.61       38.96     12.16 o 
  -4   5   0        5.93       -1.53      5.19 o 
  -3   5   0       16.20       19.86      5.30 o 
  -2   5   0       25.63       32.99      5.19 o 
  -1   5   0     2798.27     2947.19     60.27 o 
   0   5   0       11.24       13.53      3.12 o 
   1   5   0      179.03      176.64      6.82 o 
   2   5   0       61.53       52.18      8.85 o 
   3   5   0      404.17      378.28     19.48 o 
   4   5   0     1499.41     1413.34     38.25 o 
   5   5   0        7.20       -0.70      2.80 o 
   6   5   0     1425.06     1090.20     43.80 o 
   7   5   0        7.18        9.09      8.50 o 
   8   5   0       24.78       26.56     11.33 o 
   9   5   0        0.20        4.49      6.97 o 
  -7   6   0       21.90       25.38     11.92 o 
  -6   6   0       36.37       44.27     13.46 o 
  -5   6   0      290.37      280.17     24.44 o 
  -4   6   0       27.09       19.13      8.62 o 
  -3   6   0        0.01       -0.06      3.34 o 
  -2   6   0       40.92       37.53      6.22 o 
  -1   6   0       59.34       54.45      6.21 o 
   0   6   0     1307.85     1388.90     54.60 o 
   1   6   0       46.65       43.61      4.34 o 
   2   6   0      112.71      119.30      4.49 o 
   3   6   0       18.49       16.06      6.38 o 
   4   6   0       65.84       70.37     11.45 o 
   5   6   0       84.55       70.37     12.51 o 
   6   6   0      184.68      164.72     12.37 o 
   7   6   0       24.27       17.71     10.15 o 
   8   6   0        0.61        0.24      4.84 o 
   9   6   0        7.46       14.40      9.45 o 
  -6   7   0        4.73       14.88      8.38 o 
  -5   7   0      200.66      171.90     20.66 o 
  -4   7   0      219.70      217.59     22.90 o 
  -3   7   0       15.66       12.51      7.44 o 
  -2   7   0        1.84        2.55      3.28 o 
  -1   7   0       11.38       15.54      4.50 o 
   0   7   0      222.54      233.82     10.46 o 
   1   7   0      115.27      105.56      6.94 o 
   2   7   0      864.96      808.85     32.00 o 
   3   7   0       46.09       34.59      9.33 o 
   4   7   0       17.07       19.83      8.97 o 
   5   7   0        9.37       10.74      7.91 o 
   6   7   0      154.31      128.16     12.96 o 
   7   7   0        0.83        2.60      7.44 o 
   8   7   0       52.85       36.01     12.40 o 
  -6   8   0       38.28       37.19     12.75 o 
  -5   8   0        7.94        6.97      6.73 o 
  -4   8   0       72.89       74.14     15.23 o 
  -3   8   0      110.46      129.28     18.77 o 
  -2   8   0        0.14        5.66      5.37 o 
  -1   8   0        0.25       -0.61      2.69 o 
   0   8   0       32.33       35.35      5.95 o 
   1   8   0       20.77       16.17      7.32 o 
   2   8   0      167.80      154.66     16.53 o 
   3   8   0       18.68       21.02      8.26 o 
   4   8   0       82.64       89.02     16.41 o 
   5   8   0       28.81       36.13     11.45 o 
   6   8   0       36.62       44.51     13.22 o 
   7   8   0       22.23       32.70     13.22 o 
   8   8   0       11.92       12.63      9.09 o 
  -5   9   0        3.39       -1.06      5.79 o 
  -4   9   0        3.11        4.72      6.61 o 
  -3   9   0       95.48       90.67     15.58 o 
  -2   9   0       37.91       52.59      9.39 o 
  -1   9   0        1.62        1.40      3.68 o 
   0   9   0       20.54       30.81     10.86 o 
   1   9   0       59.70       72.61     15.11 o 
   2   9   0      163.93      172.37     19.01 o 
   3   9   0       14.68       30.81     11.57 o 
   4   9   0      267.58      242.62     23.02 o 
   5   9   0        2.20       -0.59      6.02 o 
   6   9   0        5.47        0.12      7.67 o 
   7   9   0       14.38       11.45      8.50 o 
   8   9   0        0.62       -0.94      6.73 o 
  -4  10   0        3.28        4.60      6.38 o 
  -3  10   0        0.16       -1.06      5.19 o 
  -2  10   0        1.60        3.66      4.30 o 
  -1  10   0       33.42       37.54     12.28 o 
   0  10   0       18.08       23.85     10.27 o 
   1  10   0       36.65       40.50     12.75 o 
   2  10   0       42.34       43.57     13.46 o 
   3  10   0       69.24       74.85     17.00 o 
   4  10   0       50.35       46.40     14.52 o 
   5  10   0        0.62        3.90      8.85 o 
   6  10   0        4.04        7.44      8.15 o 
   7  10   0        3.29        6.59      6.86 o 
  -3  11   0        3.30        6.38     10.15 o 
  -1  11   0       37.76       58.68     15.58 o 
   0  11   0      113.75      119.83     21.02 o 
   1  11   0       37.66       46.16     13.93 o 
   2  11   0        0.08        0.47      6.61 o 
   3  11   0      142.27      147.11     23.02 o 
   4  11   0        1.50        5.67      8.26 o 
   5  11   0        0.31       -4.60      7.56 o 
   6  11   0        2.53       -3.66      6.38 o 
  -1  12   0        0.03        7.91      7.56 o 
   0  12   0       17.56       21.84     11.81 o 
   1  12   0       18.86       22.79     12.04 o 
   2  12   0       19.06       33.18     14.29 o 
   3  12   0       59.84       73.79     18.77 o 
   4  12   0        1.56       14.17      9.33 o 
   5  12   0       14.35       26.09     11.92 o 
   0  13   0        2.63        1.65      7.91 o 
   1  13   0       15.70       11.45      9.09 o 
   2  13   0       61.49       71.07     20.19 o 
   3  13   0       18.37       36.60     16.29 o 
   4  13   0        5.99       17.83     11.45 o 
  -4 -13   1       13.86       32.11     14.99 o 
  -3 -13   1        0.28        0.83      8.15 o 
  -2 -13   1       11.83       12.99      9.45 o 
  -1 -13   1       13.30       12.28      9.80 o 
   0 -13   1        0.47        5.08      8.15 o 
  -5 -12   1        1.30        3.90      6.97 o 
  -4 -12   1       25.59       29.87     11.81 o 
  -3 -12   1       65.94       69.54     17.47 o 
  -2 -12   1        0.66        9.45      8.85 o 
  -1 -12   1        0.02        3.42      7.56 o 
   0 -12   1        3.03        5.90      7.44 o 
   1 -12   1        0.30        3.66      7.08 o 
  -6 -11   1       41.70       44.04     14.40 o 
  -5 -11   1        0.22        2.48      7.91 o 
  -4 -11   1       50.02       44.51     13.70 o 
  -3 -11   1       38.13       51.83     16.06 o 
  -2 -11   1        3.91       13.58      9.45 o 
  -1 -11   1       20.87       19.36     10.74 o 
   0 -11   1       38.02       39.79     12.99 o 
   1 -11   1       53.14       55.25     14.17 o 
  -7 -10   1        4.69       11.45      9.92 o 
  -6 -10   1        6.25       11.69      8.74 o 
  -5 -10   1        5.70        5.90      9.09 o 
  -4 -10   1       12.58       15.11     10.15 o 
  -3 -10   1       25.86       33.29     13.46 o 
  -2 -10   1        0.50       -2.72      6.61 o 
  -1 -10   1      142.06      187.25     21.72 o 
   0 -10   1       48.44       66.23     16.29 o 
   1 -10   1       11.05       11.45      8.62 o 
   2 -10   1      155.19      152.82     12.15 o 
   3 -10   1       13.91       11.22      6.49 o 
   4 -10   1       29.75       29.16     10.04 o 
  -8  -9   1       28.77       16.77     10.63 o 
  -7  -9   1       20.38       26.56     12.16 o 
  -6  -9   1        1.99        4.84      8.15 o 
  -5  -9   1       30.02       32.82     12.04 o 
  -4  -9   1      111.22      106.73     19.36 o 
  -3  -9   1       51.06       54.31     14.29 o 
  -2  -9   1      160.37      202.36     20.19 o 
  -1  -9   1       67.40       74.50     14.64 o 
   0  -9   1       41.18       52.18     13.70 o 
   1  -9   1       17.37       20.91      6.25 o 
   2  -9   1      126.20      126.72     11.69 o 
   3  -9   1       40.92       50.53     13.22 o 
   4  -9   1        1.77        3.54      6.73 o 
   5  -9   1        0.02        5.31      5.90 o 
  -8  -8   1       11.18       13.81      9.56 o 
  -7  -8   1        1.38        9.33      7.79 o 
  -6  -8   1        1.89       12.10      6.33 o 
  -5  -8   1       39.25       48.41     12.87 o 
  -4  -8   1        7.21        2.60      6.85 o 
  -3  -8   1       26.80       23.38      9.21 o 
  -2  -8   1      739.34      708.03     34.00 o 
  -1  -8   1        7.01        7.67      6.85 o 
   0  -8   1      273.46      269.54     12.53 o 
   1  -8   1        2.21        1.09      3.57 o 
   2  -8   1      100.04      111.58     10.41 o 
   3  -8   1      177.29      183.47     17.71 o 
   4  -8   1      110.60      109.45     18.42 o 
   5  -8   1       46.88       40.85     11.33 o 
   6  -8   1       19.55       17.00      9.80 o 
  -8  -7   1      167.84      117.36     22.08 o 
  -7  -7   1        0.45       14.99      8.85 o 
  -6  -7   1      230.89      215.63     14.83 o 
  -5  -7   1       24.27       29.87     10.15 o 
  -4  -7   1        2.65        4.13      7.08 o 
  -3  -7   1      293.08      287.13     20.66 o 
  -2  -7   1       11.54       20.19      7.91 o 
  -1  -7   1      279.13      318.31     11.61 o 
   0  -7   1      105.45      101.09      7.90 o 
   1  -7   1        3.15       -0.09      3.25 o 
   2  -7   1       14.39       17.19      5.44 o 
   3  -7   1        7.78        4.60      6.38 o 
   4  -7   1       27.02       17.95      8.62 o 
   5  -7   1        2.24        5.31      7.20 o 
   6  -7   1       13.19       15.23      9.45 o 
  -8  -6   1       40.15       30.70     10.86 o 
  -7  -6   1        0.48       -0.59      5.43 o 
  -6  -6   1        0.04        1.52      3.75 o 
  -5  -6   1       36.36       36.77      7.46 o 
  -4  -6   1        5.17        7.91      5.19 o 
  -3  -6   1      214.25      234.83     17.24 o 
  -2  -6   1       20.65       15.70      6.14 o 
  -1  -6   1       16.14       17.57      3.36 o 
   0  -6   1     3652.22     4457.30    108.97 o 
   1  -6   1      877.43      879.07     21.02 o 
   2  -6   1      246.33      231.48     11.81 o 
   3  -6   1       34.51       40.82      7.45 o 
   4  -6   1        1.77        4.49      6.49 o 
   5  -6   1       68.60       93.98     17.95 o 
   6  -6   1        2.93       11.81      7.56 o 
   7  -6   1        7.57       11.45      8.62 o 
  -9  -5   1        0.75        2.83      6.26 o 
  -8  -5   1        7.92        7.91      6.61 o 
  -7  -5   1       17.43       12.40      8.62 o 
  -6  -5   1      303.50      243.68     22.31 o 
  -5  -5   1        0.34        1.21      3.23 o 
  -4  -5   1      566.22      628.45     27.04 o 
  -3  -5   1      415.13      385.36     19.48 o 
  -2  -5   1       93.57       94.69     10.15 o 
  -1  -5   1     1366.37     1440.92     50.18 o 
   0  -5   1      288.96      318.95     10.43 o 
   1  -5   1        8.66        7.89      3.01 o 
   2  -5   1        0.55        0.87      2.42 o 
   3  -5   1        1.36       -3.20      3.30 o 
   4  -5   1        0.52        0.83      5.19 o 
   5  -5   1        2.65        3.19      6.61 o 
   6  -5   1       96.43       85.83     16.77 o 
   7  -5   1       14.64       15.11      9.45 o 
  -9  -4   1        0.03        2.83      6.61 o 
  -8  -4   1        8.69        8.85      7.32 o 
  -7  -4   1        1.10        4.60      6.97 o 
  -6  -4   1        4.73       -2.24      4.96 o 
  -5  -4   1      118.55      104.07      8.08 o 
  -4  -4   1     6285.10     6493.81    131.84 o 
  -3  -4   1      329.68      335.32     25.09 o 
  -2  -4   1       88.75       88.19      8.62 o 
  -1  -4   1      475.62      453.86      9.62 o 
   0  -4   1      521.47      516.41     19.54 o 
   1  -4   1      643.74      587.52     47.40 o 
   2  -4   1      889.30      929.04     27.04 o 
   3  -4   1      283.09      341.91     32.29 o 
   4  -4   1       17.60       11.69      7.08 o 
   5  -4   1        4.19        6.38      6.97 o 
   6  -4   1        1.67        2.36      7.20 o 
   7  -4   1        0.81        6.14      7.79 o 
   8  -4   1       23.75       32.59     15.70 o 
  -9  -3   1        0.00        4.37      7.08 o 
  -8  -3   1       27.42       21.02     10.63 o 
  -7  -3   1        6.36        5.55      8.03 o 
  -6  -3   1       41.90       17.92     14.58 o 
  -5  -3   1      207.16      194.03     18.43 o 
  -4  -3   1      375.12      361.87     12.38 o 
  -3  -3   1      175.38      163.34      5.66 o 
  -2  -3   1      208.10      193.86     10.98 o 
  -1  -3   1     1363.17     1311.31     14.53 o 
   0  -3   1      418.84      433.95     24.32 o 
   1  -3   1       99.24       94.20     11.63 o 
   2  -3   1       17.45       19.57      3.66 o 
   3  -3   1      599.93      598.57     27.16 o 
   4  -3   1        0.45       -1.90      3.24 o 
   5  -3   1       14.79       16.73      5.97 o 
   6  -3   1       19.80       31.41      7.88 o 
   7  -3   1        0.00       -2.60      4.89 o 
   8  -3   1        0.89        6.16      6.47 o 
  -9  -2   1        0.21        1.77      7.32 o 
  -8  -2   1        0.00        0.47      5.55 o 
  -7  -2   1       10.93       14.51      5.97 o 
  -6  -2   1       11.68       14.71      5.48 o 
  -5  -2   1      385.27      377.50     29.01 o 
  -4  -2   1      586.64      532.73     13.60 o 
  -3  -2   1      200.95      163.53      5.46 o 
  -2  -2   1    61088.12    61687.84    615.52 o 
  -1  -2   1      443.31      391.14     12.51 o 
   0  -2   1     1129.32     1160.31     48.23 o 
   1  -2   1      298.03      298.58     11.57 o 
   2  -2   1      287.16      317.32     26.40 o 
   3  -2   1      197.33      204.15      5.84 o 
   4  -2   1      500.56      554.74     36.07 o 
   5  -2   1       16.01       22.08      6.08 o 
   6  -2   1       23.36       20.53      6.64 o 
   7  -2   1       12.68        7.98      6.38 o 
   8  -2   1        9.30       10.29      6.72 o 
  -9  -1   1       11.82        7.20      9.33 o 
  -8  -1   1        7.37       11.99      6.32 o 
  -7  -1   1        9.32       13.37      5.99 o 
  -6  -1   1       21.60       29.16      7.42 o 
  -5  -1   1       10.67       11.58      4.96 o 
  -4  -1   1       23.11       27.66      3.04 o 
  -3  -1   1      139.92      126.97      6.50 o 
  -2  -1   1     5349.45     5347.22     50.30 o 
  -1  -1   1      824.82     1025.46     16.30 o 
   0  -1   1      133.81      118.52      4.60 o 
   1  -1   1      779.80      715.94     25.38 o 
   2  -1   1      898.21      758.70     18.07 o 
   3  -1   1      443.61      420.05     12.68 o 
   4  -1   1       82.90       77.01      7.72 o 
   5  -1   1      113.98      126.40     12.04 o 
   6  -1   1       20.46       20.28      6.91 o 
   7  -1   1       24.82       20.96      7.76 o 
   8  -1   1        0.25        4.84      5.97 o 
  -9   0   1        9.75        7.50      7.76 o 
  -8   0   1        0.02       -0.76      4.88 o 
  -7   0   1        6.52       10.46      7.91 o 
  -6   0   1      553.20      578.29     22.49 o 
  -5   0   1       40.76       40.26      7.26 o 
  -4   0   1      202.28      233.80     20.48 o 
  -3   0   1     2778.23     3023.42     38.84 o 
  -2   0   1     1107.31     1211.08     16.31 o 
  -1   0   1      215.69      216.25      3.99 o 
   1   0   1       59.77       78.26      3.70 o 
   2   0   1        3.58        0.77      1.92 o 
   3   0   1      636.43      696.45     15.94 o 
   4   0   1        1.45        2.00      2.80 o 
   5   0   1       18.03       18.96      5.49 o 
   6   0   1      174.40      202.01     23.38 o 
   7   0   1       31.00       39.67      8.84 o 
   8   0   1        4.12        5.56      5.93 o 
   9   0   1       16.15       23.26      8.14 o 
  -8   1   1        3.52        2.58      4.34 o 
  -7   1   1        8.02        9.48      6.43 o 
  -6   1   1       56.85       56.37      9.76 o 
  -5   1   1      334.69      330.51     66.88 o 
  -4   1   1      200.04      207.73     20.19 o 
  -3   1   1       17.81       18.81      7.97 o 
  -2   1   1      337.97      299.77     13.11 o 
  -1   1   1       30.25       32.13      3.13 o 
   0   1   1        2.78        1.42      0.83 o 
   1   1   1       12.33        1.18      0.59 o 
   2   1   1     4103.24     4285.81     43.28 o 
   3   1   1      176.34      159.12      4.95 o 
   4   1   1      791.46      633.99     19.81 o 
   5   1   1       98.29      113.45     14.94 o 
   6   1   1       15.64       13.76      5.49 o 
   7   1   1       14.22       17.47      6.35 o 
   8   1   1        4.89        8.21      6.20 o 
   9   1   1        4.67        2.01      6.85 o 
  -8   2   1        6.49       12.34      7.91 o 
  -7   2   1        4.98       12.01      6.74 o 
  -6   2   1       15.73       23.32      8.14 o 
  -5   2   1        1.21       -0.28      3.62 o 
  -4   2   1     2999.21     3349.85     81.94 o 
  -3   2   1        9.25       14.22      1.92 o 
  -2   2   1      869.10      862.86     14.57 o 
  -1   2   1        0.09       -0.16      0.99 o 
   0   2   1        2.34        3.07      1.34 o 
   1   2   1       14.53       16.98      1.75 o 
   2   2   1    27309.79    28517.95    134.53 o 
   3   2   1     1080.37     1079.80     17.78 o 
   4   2   1      307.47      291.21      8.35 o 
   5   2   1        1.25       -0.30      1.71 o 
   6   2   1        0.89        3.61      4.16 o 
   7   2   1        7.40        5.14      4.86 o 
   8   2   1        0.08       -0.51      5.26 o 
   9   2   1        3.72        3.66      7.20 o 
  -8   3   1        9.70       17.03      7.74 o 
  -7   3   1        7.73       10.77      6.94 o 
  -6   3   1       15.66       19.66      7.30 o 
  -5   3   1        0.46        0.85      4.13 o 
  -4   3   1      263.96      271.45     13.98 o 
  -3   3   1      410.10      447.43     23.90 o 
  -2   3   1      227.65      256.36      8.61 o 
  -1   3   1     1060.27     1057.57     37.96 o 
   0   3   1       13.83       14.15      2.72 o 
   1   3   1       13.95        8.73      1.81 o 
   2   3   1     4448.07     4731.56     34.01 o 
   3   3   1      327.10      444.59     10.57 o 
   4   3   1     3324.26     3332.36     57.44 o 
   5   3   1        3.16        1.93      1.93 o 
   6   3   1        5.13        6.33      5.84 o 
   7   3   1        0.05       -1.06      6.85 o 
   8   3   1        0.60        1.65      8.15 o 
   9   3   1        4.78        7.56      9.09 o 
  -8   4   1        7.86       10.04     10.27 o 
  -7   4   1       15.80       28.59      8.72 o 
  -6   4   1       17.92       19.54      7.69 o 
  -5   4   1        5.79        0.24      6.26 o 
  -4   4   1        0.03        0.47      5.67 o 
  -3   4   1       99.90      105.62      7.18 o 
  -2   4   1      227.49      228.10      9.34 o 
  -1   4   1        4.46        3.18      2.04 o 
   0   4   1       15.26       20.95      3.28 o 
   1   4   1     1498.01     1388.75     17.53 o 
   2   4   1        3.05        1.78      1.09 o 
   3   4   1        1.97        0.46      1.39 o 
   4   4   1     1210.66     1264.40     67.47 o 
   5   4   1      156.53      182.89     12.89 o 
   6   4   1       26.96       31.29     12.87 o 
   7   4   1       54.67       42.98     12.75 o 
   8   4   1        3.33        0.35      6.38 o 
   9   4   1        0.17       -4.25      5.31 o 
  -7   5   1        9.08       11.33      9.33 o 
  -6   5   1      118.87      145.93     23.38 o 
  -5   5   1        0.16       -0.24      5.79 o 
  -4   5   1       44.03       36.36     10.98 o 
  -3   5   1        3.38        4.91      3.54 o 
  -2   5   1      474.96      527.86     24.08 o 
  -1   5   1      254.91      277.97     10.39 o 
   0   5   1     1908.35     1969.51     25.91 o 
   1   5   1     1469.19     1376.11     29.40 o 
   2   5   1       72.85       53.58      3.84 o 
   3   5   1      211.34      172.48      6.26 o 
   4   5   1      668.92      656.96     14.58 o 
   5   5   1       31.12       15.28      4.87 o 
   6   5   1       61.37       36.25     12.28 o 
   7   5   1        3.53        6.38      7.20 o 
   8   5   1        0.59       -2.01      5.79 o 
   9   5   1        0.05        1.30      6.38 o 
  -7   6   1        0.05       -1.65      8.50 o 
  -6   6   1       48.79       45.81     12.75 o 
  -5   6   1        1.54        1.42      7.44 o 
  -4   6   1        0.17        1.77      6.85 o 
  -3   6   1        5.13        5.90      4.03 o 
  -2   6   1        4.95        5.28      3.21 o 
  -1   6   1        3.14        3.64      2.77 o 
   0   6   1      652.72      629.95     16.08 o 
   1   6   1       20.16       24.80      3.69 o 
   2   6   1      642.86      682.87     13.05 o 
   3   6   1       77.71       92.68     12.75 o 
   4   6   1        6.19        5.79      5.31 o 
   5   6   1       13.89        9.68      5.79 o 
   6   6   1      124.25      142.87     12.27 o 
   7   6   1        0.66        5.43      6.73 o 
   8   6   1       11.45       10.51      7.08 o 
   9   6   1        4.01        6.26      7.56 o 
  -6   7   1        2.81        9.80      7.44 o 
  -5   7   1       18.37       19.24      9.56 o 
  -4   7   1        4.08        3.31      4.96 o 
  -3   7   1      115.79      132.00     15.35 o 
  -2   7   1       30.73       33.73      6.33 o 
  -1   7   1      102.80      102.18      7.67 o 
   0   7   1     1409.87     1452.00     26.49 o 
   1   7   1      193.85      200.03      9.10 o 
   2   7   1     1064.14     1169.81     19.65 o 
   3   7   1      233.66      211.45     18.06 o 
   4   7   1        0.91        5.31      5.19 o 
   5   7   1       69.56       65.64     13.70 o 
   6   7   1        0.19       -0.57      4.54 o 
   7   7   1        0.60        6.02      6.61 o 
   8   7   1       47.13       37.31     12.04 o 
  -6   8   1        0.12       -0.35      8.03 o 
  -5   8   1        1.62        1.89      6.14 o 
  -4   8   1       23.61       21.02      9.56 o 
  -3   8   1        3.29       -2.72      4.60 o 
  -2   8   1        0.00        3.05      4.34 o 
  -1   8   1        0.18        1.69      3.12 o 
   0   8   1        0.01        0.99      2.60 o 
   1   8   1      265.69      264.52     11.38 o 
   2   8   1       24.52       28.34      9.56 o 
   3   8   1        5.05        7.20      6.14 o 
   4   8   1        8.59        4.60      6.73 o 
   5   8   1        9.46       17.95      8.74 o 
   6   8   1        6.02        7.79      9.09 o 
   7   8   1        1.25        2.24      7.44 o 
   8   8   1       43.38       49.00     14.17 o 
  -5   9   1        4.36        4.60      5.90 o 
  -4   9   1        6.08       10.74      9.45 o 
  -3   9   1        3.57        0.71      5.43 o 
  -2   9   1      408.85      328.17     16.52 o 
  -1   9   1       76.29       77.44      9.34 o 
   0   9   1       23.26       23.61      5.19 o 
   1   9   1       75.00       80.99     14.40 o 
   2   9   1      121.33      128.10     17.95 o 
   3   9   1        2.71       13.58      7.67 o 
   4   9   1        4.26        1.30      7.20 o 
   5   9   1        3.44        8.85      8.85 o 
   6   9   1        7.46       12.99      9.68 o 
   7   9   1        0.37        0.94      8.50 o 
   8   9   1        0.76       -1.18      8.03 o 
  -4  10   1        0.04        8.38      6.26 o 
  -3  10   1        0.37        1.53      7.79 o 
  -2  10   1       13.81       18.54      5.97 o 
  -1  10   1        4.65        6.76      3.95 o 
   0  10   1        2.49        8.26      7.56 o 
   1  10   1        9.59       10.04      7.32 o 
   2  10   1       27.10       30.22     10.98 o 
   3  10   1        3.38        0.83      6.61 o 
   4  10   1       57.90       61.51     15.82 o 
   5  10   1        0.25       -0.94      8.03 o 
   6  10   1       30.85       26.68     12.04 o 
   7  10   1        8.65       11.06      8.19 o 
  -3  11   1        0.36       11.33      7.91 o 
  -1  11   1       27.13       27.63     10.39 o 
   0  11   1      174.43      148.17     21.49 o 
   1  11   1        9.07       13.70      9.45 o 
   2  11   1       20.56       23.49     11.10 o 
   3  11   1       14.26       35.54     12.99 o 
   4  11   1        0.02        3.90      8.03 o 
   5  11   1        4.66       11.33      9.33 o 
   6  11   1        9.20       27.63     12.04 o 
   7  11   1        0.01        0.24     11.10 o 
  -1  12   1        0.15       -4.84      6.61 o 
   0  12   1       14.35       19.95      9.80 o 
   1  12   1       10.25       21.84     10.98 o 
   2  12   1        4.88       -0.12      8.38 o 
   3  12   1       31.15       37.54     13.81 o 
   4  12   1        1.02       -2.83      6.14 o 
   5  12   1        5.59       16.41     11.45 o 
   6  12   1       16.96       19.36     11.92 o 
   0  13   1        1.95        8.15      8.62 o 
   1  13   1        5.90        9.45      9.80 o 
   2  13   1        0.04        1.53      6.02 o 
   3  13   1        5.16        3.42      7.44 o 
   4  13   1        0.05        0.94      7.08 o 
  -3 -13   2        1.84        1.77      8.15 o 
  -2 -13   2        3.87       -3.90      6.02 o 
  -1 -13   2       27.18       19.72     10.39 o 
  -5 -12   2        1.69        8.85      9.80 o 
  -4 -12   2       13.02       19.95      9.45 o 
  -3 -12   2       16.71        7.44      6.97 o 
  -2 -12   2        0.29       -0.12      6.38 o 
  -1 -12   2       12.16       18.77      9.80 o 
   0 -12   2       44.01       34.36     12.75 o 
   1 -12   2        7.06       14.88      8.85 o 
  -6 -11   2       10.50        7.44     10.51 o 
  -5 -11   2        6.93        6.73      8.03 o 
  -4 -11   2        4.76       13.11      8.50 o 
  -3 -11   2       69.98       74.38     17.95 o 
  -2 -11   2       70.70      104.96     20.43 o 
  -1 -11   2       44.06       51.95     14.88 o 
   0 -11   2       22.92       20.07     10.27 o 
   1 -11   2       38.40       74.14     18.54 o 
  -7 -10   2        1.67        6.85     10.74 o 
  -6 -10   2        1.44        7.44      8.50 o 
  -5 -10   2        6.20       12.16      8.26 o 
  -4 -10   2       33.28       28.22     11.33 o 
  -3 -10   2        7.91        7.08      8.15 o 
  -2 -10   2       62.38       78.04     16.77 o 
  -1 -10   2      291.09      227.86     22.31 o 
   0 -10   2        1.31        7.79      7.20 o 
   1 -10   2      195.61      158.68     18.30 o 
   2 -10   2       10.48        6.34      4.91 o 
   3 -10   2       31.30       39.55     12.04 o 
   4 -10   2       27.32       32.70     11.45 o 
  -7  -9   2        2.74        3.31      7.32 o 
  -6  -9   2        2.70       -2.86      4.95 o 
  -5  -9   2        2.79        7.44      7.44 o 
  -4  -9   2        0.59        1.06      6.73 o 
  -3  -9   2        0.31       -0.71      6.73 o 
  -2  -9   2        1.29        7.79      7.08 o 
  -1  -9   2      136.03      138.96     16.77 o 
   0  -9   2        2.48        7.79      6.73 o 
   1  -9   2      121.67      137.11     11.51 o 
   2  -9   2       12.75       18.09      7.56 o 
   3  -9   2        0.94        0.24      5.79 o 
   4  -9   2        0.51       -1.77      5.43 o 
   5  -9   2        0.95        4.49      7.67 o 
  -8  -8   2        9.43       10.86      8.97 o 
  -7  -8   2        5.88        8.26      7.67 o 
  -6  -8   2        3.72        1.75      5.73 o 
  -5  -8   2       39.45       42.74     11.92 o 
  -4  -8   2        2.06        8.26      7.44 o 
  -3  -8   2        3.55        6.02      6.73 o 
  -2  -8   2       84.98       96.34     17.00 o 
  -1  -8   2      262.00      255.84     22.08 o 
   0  -8   2       29.78       32.55      6.32 o 
   1  -8   2      164.95      164.30     11.25 o 
   2  -8   2       50.99       49.35      8.31 o 
   3  -8   2      249.83      229.75     19.95 o 
   4  -8   2       66.74       46.28     12.40 o 
   5  -8   2        1.68        2.95      6.26 o 
   6  -8   2        0.04        6.14      9.56 o 
  -8  -7   2       47.84       31.88     14.76 o 
  -7  -7   2        1.93       -3.07      6.14 o 
  -6  -7   2       55.98       52.85      9.35 o 
  -5  -7   2       92.20       92.69     10.99 o 
  -4  -7   2       52.01       52.30     12.16 o 
  -3  -7   2       22.17       15.35      7.91 o 
  -2  -7   2        0.05        1.42      4.72 o 
  -1  -7   2       45.73       61.64      6.11 o 
   0  -7   2       21.37       23.22      4.98 o 
   1  -7   2        0.26       -0.80      2.50 o 
   2  -7   2       12.14       18.39      5.36 o 
   3  -7   2        1.50        3.67      5.03 o 
   4  -7   2       58.06       72.96     15.47 o 
   5  -7   2       12.28        6.38      6.97 o 
   6  -7   2        0.60        3.19      6.38 o 
  -8  -6   2       11.10        8.38      8.03 o 
  -7  -6   2       25.59       27.27     10.86 o 
  -6  -6   2      571.86      408.12     18.36 o 
  -5  -6   2        7.98       10.16      4.87 o 
  -4  -6   2       65.12       63.40     11.45 o 
  -3  -6   2      129.50      111.92     12.75 o 
  -2  -6   2       11.40       11.45      6.26 o 
  -1  -6   2      430.68      421.99     28.57 o 
   0  -6   2       46.41       59.78      6.06 o 
   1  -6   2       21.35       26.83      5.29 o 
   2  -6   2        0.03        1.81      3.29 o 
   3  -6   2       36.10       36.51      7.55 o 
   4  -6   2       13.16       14.52      8.03 o 
   5  -6   2       58.16       61.98     14.88 o 
   6  -6   2       74.04       69.78     16.06 o 
   7  -6   2        2.62        7.44      7.67 o 
  -9  -5   2        4.56        5.67      8.74 o 
  -8  -5   2        6.82        4.96      6.61 o 
  -7  -5   2       22.99       17.12      8.97 o 
  -6  -5   2        1.37        0.83      6.02 o 
  -5  -5   2        9.07        6.67      3.77 o 
  -4  -5   2      116.12       92.66     18.30 o 
  -3  -5   2       11.21       13.34      5.43 o 
  -2  -5   2      104.85      121.96     12.28 o 
  -1  -5   2      307.88      362.51     18.24 o 
   0  -5   2       58.37       54.56      5.18 o 
   1  -5   2        2.71        1.33      2.44 o 
   2  -5   2       10.28        5.23      3.51 o 
   3  -5   2       46.66       58.09     14.11 o 
   4  -5   2      178.33      151.95     16.53 o 
   5  -5   2       24.86       23.38     10.27 o 
   6  -5   2        2.63        5.55      8.03 o 
   7  -5   2       68.59       84.53     19.83 o 
  -9  -4   2        4.71       16.41     10.98 o 
  -8  -4   2        0.02        4.25      6.38 o 
  -7  -4   2       26.93       22.08     10.39 o 
  -6  -4   2      306.92      275.32     23.61 o 
  -5  -4   2        0.10       -1.48      3.03 o 
  -4  -4   2     4280.76     4215.39     90.70 o 
  -3  -4   2       61.78       51.16      4.07 o 
  -2  -4   2       26.45       50.41      8.03 o 
  -1  -4   2        2.18        2.20      1.49 o 
   0  -4   2      451.73      500.41     12.00 o 
   1  -4   2      172.88      169.78      8.08 o 
   2  -4   2       10.62       19.29      4.45 o 
   3  -4   2        7.10        2.93      3.24 o 
   4  -4   2        6.57       11.22      7.20 o 
   5  -4   2       80.22       83.47     15.35 o 
   6  -4   2       37.59       29.99     11.57 o 
   7  -4   2       12.26       22.31     10.86 o 
   8  -4   2        0.15        2.72     10.86 o 
  -9  -3   2        9.71        8.38      8.03 o 
  -8  -3   2        6.36       12.40      9.09 o 
  -7  -3   2        0.27        3.54      6.85 o 
  -6  -3   2       24.18       18.54      8.50 o 
  -5  -3   2       25.62       29.30      4.28 o 
  -4  -3   2       57.89       42.66      4.29 o 
  -3  -3   2       85.23       80.72      4.44 o 
  -2  -3   2      225.97      220.33     15.23 o 
  -1  -3   2     2529.90     2598.82     22.74 o 
   0  -3   2      681.04      647.28     15.53 o 
   1  -3   2     3150.55     3520.91    253.36 o 
   2  -3   2      198.65      187.31      8.85 o 
   3  -3   2       50.09       66.93     10.51 o 
   4  -3   2      184.16      211.74     12.31 o 
   5  -3   2      285.56      257.35     14.81 o 
   6  -3   2       74.26       75.42     11.22 o 
   7  -3   2        0.07        0.90      5.42 o 
   8  -3   2        1.39       -0.21      7.56 o 
  -9  -2   2        0.80       -1.77      7.08 o 
  -8  -2   2       92.34       87.96     19.24 o 
  -7  -2   2       19.30       19.24      6.92 o 
  -6  -2   2        2.72        3.88      4.82 o 
  -5  -2   2       32.22       34.30     10.57 o 
  -4  -2   2      678.74      614.08     22.31 o 
  -3  -2   2     1134.12     1121.89     35.19 o 
  -2  -2   2     2157.65     2244.17     86.13 o 
  -1  -2   2      983.30      961.72     29.63 o 
   0  -2   2       35.93       36.44      3.25 o 
   1  -2   2      883.48      887.91     76.09 o 
   2  -2   2     1125.83     1184.51     34.83 o 
   3  -2   2       54.39       61.06      3.87 o 
   4  -2   2       37.84       45.29      6.68 o 
   5  -2   2      143.83      122.08      9.84 o 
   6  -2   2        1.27        2.91      5.08 o 
   7  -2   2       33.09       26.27      8.03 o 
   8  -2   2        6.41       11.69      6.76 o 
  -9  -1   2        7.94        2.83      7.20 o 
  -8  -1   2        0.06        2.38      5.24 o 
  -7  -1   2       32.54       37.77      9.42 o 
  -6  -1   2        8.62       10.61      6.79 o 
  -5  -1   2        0.19       -4.12      3.16 o 
  -4  -1   2        8.00        6.85      2.31 o 
  -3  -1   2       11.44       15.75      2.57 o 
  -2  -1   2     1339.37     1388.65     39.20 o 
  -1  -1   2     2380.98     2468.41    124.71 o 
   0  -1   2     8178.89     8380.02    161.98 o 
   1  -1   2        8.95        8.25      1.52 o 
   2  -1   2     2704.83     2629.75     21.04 o 
   3  -1   2      556.60      604.50     28.28 o 
   4  -1   2       25.17       21.04      4.65 o 
   5  -1   2       67.78       65.05      8.68 o 
   6  -1   2      117.09      129.46     12.75 o 
   7  -1   2       72.04       64.23     10.56 o 
   8  -1   2        0.78        0.21      5.50 o 
  -8   0   2       33.22       36.46     12.10 o 
  -7   0   2        1.25        0.62      5.08 o 
  -6   0   2      597.35      624.74     52.24 o 
  -5   0   2       59.69       56.95      9.33 o 
  -4   0   2       10.05       11.52      2.16 o 
  -3   0   2        3.48        2.50      1.67 o 
  -2   0   2      165.71      176.83      5.24 o 
  -1   0   2       75.44       75.46      5.29 o 
   0   0   2       48.17       46.57      2.07 o 
   1   0   2     1561.27     1373.24    113.08 o 
   2   0   2      202.60      198.41      6.88 o 
   3   0   2      848.76      796.62     21.84 o 
   4   0   2        3.10        4.16      3.00 o 
   5   0   2        2.73        3.99      3.61 o 
   6   0   2       86.61      104.31     11.57 o 
   7   0   2       50.33       66.96     16.77 o 
   8   0   2        0.14        4.12      5.63 o 
   9   0   2        4.42        7.99      6.04 o 
  -8   1   2        0.18        7.13      5.24 o 
  -7   1   2       13.16       14.67      6.97 o 
  -6   1   2        2.79        9.96      5.82 o 
  -5   1   2        0.06        1.28      4.00 o 
  -4   1   2      273.78      285.46     13.62 o 
  -3   1   2      366.52      409.25     28.93 o 
  -2   1   2       80.76       82.80     14.52 o 
  -1   1   2      749.26      699.91     58.62 o 
   1   1   2      122.64      117.24      5.55 o 
   2   1   2    18567.82    20288.82    253.60 o 
   3   1   2     1091.73     1125.14     19.94 o 
   4   1   2       39.63       43.68      3.37 o 
   5   1   2       17.20       17.34      4.88 o 
   6   1   2       49.87       37.61      7.84 o 
   7   1   2        2.29        6.63      5.21 o 
   8   1   2        4.49       13.77      6.45 o 
   9   1   2        2.17       -1.98      4.91 o 
  -8   2   2        0.78        0.13      5.31 o 
  -7   2   2       29.21       34.37      9.51 o 
  -6   2   2       11.26        9.26      5.63 o 
  -5   2   2        0.89        1.42      4.25 o 
  -4   2   2      539.36      560.07     19.33 o 
  -3   2   2      154.35      141.85     12.34 o 
  -2   2   2        2.72        6.66      3.00 o 
  -1   2   2        2.06        1.65      3.31 o 
   0   2   2        0.30        1.30      1.89 o 
   1   2   2      374.64      374.62      9.68 o 
   3   2   2      387.70      419.25      9.28 o 
   4   2   2       28.34       35.57      3.63 o 
   5   2   2       81.27      100.62      5.67 o 
   6   2   2       23.93       20.39      6.08 o 
   7   2   2        6.91       24.14      6.95 o 
   8   2   2       13.32       18.63      6.81 o 
   9   2   2        0.69        4.49      7.67 o 
  -8   3   2        7.80       18.80      8.22 o 
  -7   3   2        0.08        3.88      6.10 o 
  -6   3   2       40.95       41.47      9.19 o 
  -5   3   2        0.03       -1.65      3.92 o 
  -4   3   2      416.15      449.07     18.21 o 
  -3   3   2      173.29      166.46      9.74 o 
  -2   3   2     3760.44     4260.18     41.03 o 
  -1   3   2      688.46      664.01     13.46 o 
   0   3   2     1344.24     1376.89     18.63 o 
   1   3   2     1305.29     1305.13     70.78 o 
   2   3   2     2973.41     3188.45     28.68 o 
   3   3   2      917.81     1376.78     24.85 o 
   4   3   2      716.77      605.68     16.45 o 
   5   3   2       81.47       97.87      7.15 o 
   6   3   2       43.99       54.01     17.77 o 
   7   3   2        0.41        1.53      3.73 o 
   8   3   2        8.75        6.38      6.38 o 
   9   3   2        1.49        5.55      7.44 o 
  -7   4   2        4.50       15.75     10.80 o 
  -6   4   2        6.40       11.78      6.27 o 
  -5   4   2        7.18        4.13      7.32 o 
  -4   4   2        5.13        6.14      6.49 o 
  -3   4   2       87.23       94.97      6.54 o 
  -2   4   2       39.73       42.22      4.71 o 
  -1   4   2      181.80      206.07      8.62 o 
   0   4   2        0.00       -0.43      1.44 o 
   1   4   2      283.06      235.97      7.59 o 
   2   4   2      652.76      625.24     50.35 o 
   3   4   2      164.31      150.56      6.61 o 
   4   4   2     1160.51     1181.64     20.16 o 
   5   4   2       25.52       50.66      5.28 o 
   6   4   2       33.25       24.06      5.59 o 
   7   4   2        1.84       -3.07      5.31 o 
   8   4   2        1.23        2.60      6.49 o 
   9   4   2        0.28        4.49      6.61 o 
  -7   5   2        2.14        1.77      6.85 o 
  -6   5   2       47.65       44.39     12.87 o 
  -5   5   2       32.55       43.21     13.22 o 
  -4   5   2       38.87       42.15     11.92 o 
  -3   5   2       55.13       70.61      6.96 o 
  -2   5   2     1759.42     1904.37     45.10 o 
  -1   5   2       39.51       36.69      4.76 o 
   0   5   2     2162.45     2369.74     34.42 o 
   1   5   2      119.88      125.21      6.39 o 
   2   5   2        7.70        9.50      2.23 o 
   3   5   2       97.23       94.71      8.09 o 
   4   5   2        2.44        8.29      2.77 o 
   5   5   2      135.22      131.64     13.11 o 
   6   5   2      151.14      150.80     10.78 o 
   7   5   2       17.67       24.68     11.22 o 
   8   5   2        1.23       -1.06      6.02 o 
   9   5   2        0.02       -2.48      6.14 o 
  -7   6   2        9.91       11.22     10.15 o 
  -6   6   2        0.92        4.13      6.61 o 
  -5   6   2      190.64      194.92     21.84 o 
  -4   6   2        0.17       -1.53      5.79 o 
  -3   6   2       47.63       47.93      6.64 o 
  -2   6   2       28.35       31.69      5.56 o 
  -1   6   2      215.74      210.74     10.05 o 
   0   6   2        7.07        3.94      2.47 o 
   1   6   2       16.62       21.01      4.72 o 
   2   6   2      102.90      106.70      5.98 o 
   3   6   2       23.39       27.39      3.24 o 
   4   6   2      101.76       83.00     12.63 o 
   5   6   2      120.18      135.77     14.99 o 
   6   6   2       34.64       26.42      6.88 o 
   7   6   2        2.69        5.43      6.61 o 
   8   6   2       18.27       11.92      8.38 o 
   9   6   2        4.58       13.22      9.09 o 
  -6   7   2       14.60       29.87     11.69 o 
  -5   7   2       30.41       39.43     11.69 o 
  -4   7   2      329.32      275.68     23.49 o 
  -3   7   2       36.64       34.71     10.51 o 
  -2   7   2      130.02      123.67     12.87 o 
  -1   7   2      135.73      130.82      8.82 o 
   0   7   2      261.38      233.05     15.88 o 
   1   7   2      298.27      334.55     11.92 o 
   2   7   2       14.22       14.49      3.20 o 
   3   7   2       46.53       51.12     11.10 o 
   4   7   2       19.01       38.61     10.63 o 
   5   7   2       14.80       17.24      9.33 o 
   6   7   2        3.18       11.69      7.56 o 
   7   7   2        1.44        1.06      6.73 o 
   8   7   2       16.97       24.79     10.51 o 
  -6   8   2       11.26        9.56      9.09 o 
  -5   8   2        0.28        7.32      6.38 o 
  -4   8   2      138.63      118.65     19.24 o 
  -3   8   2      215.86      172.49     17.24 o 
  -2   8   2       14.86       15.85      5.51 o 
  -1   8   2       31.22       32.34      6.29 o 
   0   8   2      119.45      117.79      8.60 o 
   1   8   2        0.09        0.03      2.40 o 
   2   8   2        9.70       12.40      6.97 o 
   3   8   2       53.93       65.88     14.05 o 
   4   8   2       64.61       88.31     16.53 o 
   5   8   2        0.46        1.30      5.55 o 
   6   8   2        3.91       10.51      8.38 o 
   7   8   2       12.75        9.21      7.32 o 
   8   8   2        0.06        9.21      6.14 o 
  -5   9   2        0.18       -1.89      5.90 o 
  -4   9   2       13.33       21.72      8.38 o 
  -3   9   2      193.03      183.71     19.72 o 
  -2   9   2       95.93       93.30     10.23 o 
  -1   9   2        0.00        2.98      3.66 o 
   0   9   2       61.57       63.28      8.39 o 
   1   9   2        0.25       -0.47      5.19 o 
   2   9   2       15.26       24.79     10.39 o 
   3   9   2       13.45       19.13      9.92 o 
   4   9   2       80.26       83.35     16.88 o 
   5   9   2       16.25       19.95     10.15 o 
   6   9   2        1.15        5.90      7.56 o 
   7   9   2        0.40        5.43      6.38 o 
   8   9   2        0.49       -3.90      5.31 o 
  -4  10   2       10.81       34.95     12.04 o 
  -3  10   2       11.28       14.64      7.56 o 
  -2  10   2      165.95      165.23     13.23 o 
  -1  10   2        0.20        3.09      3.29 o 
   0  10   2       28.15       38.13     11.33 o 
   1  10   2        2.45        0.00      4.49 o 
   2  10   2        1.90        1.06      5.19 o 
   3  10   2        1.00        2.60      6.14 o 
   4  10   2        2.21        2.72      6.97 o 
   5  10   2        0.72        0.35      7.44 o 
   6  10   2        3.49        4.49      9.92 o 
   7  10   2        0.07       -2.60      8.85 o 
  -3  11   2        6.52       22.20     10.27 o 
  -2  11   2        0.86        3.42      6.38 o 
  -1  11   2       68.95       83.00     17.00 o 
   0  11   2       12.01        6.26      7.32 o 
   1  11   2       11.88       13.93      8.38 o 
   2  11   2        0.03       -0.24      6.26 o 
   3  11   2        0.21       -0.94      6.14 o 
   4  11   2        6.23        8.74      9.56 o 
   5  11   2        1.65       13.70      9.21 o 
   6  11   2        2.89        0.59      7.20 o 
   7  11   2        0.42        1.42     12.40 o 
  -1  12   2        0.45        6.14      7.67 o 
   0  12   2        3.42        6.14      7.91 o 
   1  12   2        6.73        5.08      8.26 o 
   2  12   2       44.65       57.62     16.53 o 
   3  12   2       10.56       10.98      9.21 o 
   4  12   2        1.92        2.72      6.85 o 
   5  12   2       19.37       17.95     11.33 o 
   6  12   2        0.19        3.31      7.67 o 
   0  13   2        0.29        0.59      6.26 o 
   1  13   2        0.85        5.79      8.85 o 
   2  13   2       15.54       17.36     11.92 o 
   3  13   2        2.87       -2.13      7.08 o 
   4  13   2        0.44        0.47      7.32 o 
  -2 -13   3        3.03       15.23     11.10 o 
  -5 -12   3        0.77        2.48      8.85 o 
  -4 -12   3        1.40        4.25      7.56 o 
  -3 -12   3        2.52        5.67      6.26 o 
  -2 -12   3        0.19       11.33      9.68 o 
  -1 -12   3       14.02       13.22      8.97 o 
   0 -12   3        0.26        0.94      7.44 o 
   1 -12   3        3.64       -3.07      6.73 o 
  -6 -11   3        0.10        0.94      5.64 o 
  -5 -11   3        0.76        9.45      8.50 o 
  -4 -11   3        4.80        7.79      9.45 o 
  -3 -11   3        1.98        1.30      6.38 o 
  -2 -11   3       69.70       90.08     19.48 o 
  -1 -11   3        3.34        1.89      7.67 o 
   0 -11   3        2.80       -1.42      5.67 o 
   1 -11   3        3.44       -5.31      6.61 o 
  -7 -10   3        0.67       -0.35      6.97 o 
  -6 -10   3        0.11        2.72      8.26 o 
  -5 -10   3        1.98       11.33      8.03 o 
  -4 -10   3       34.60       46.75     14.88 o 
  -3 -10   3       20.41       17.36      8.97 o 
  -2 -10   3        5.95        6.26      6.97 o 
  -1 -10   3      143.59      121.96     18.89 o 
   0 -10   3        2.32        5.19      8.62 o 
   1 -10   3       16.33       17.00      9.68 o 
   2 -10   3        4.47       -0.83      8.15 o 
   3 -10   3        9.00       16.29      7.91 o 
   4 -10   3        7.56       23.85     10.39 o 
  -7  -9   3        0.63        1.53      7.20 o 
  -6  -9   3        6.37        6.76      5.74 o 
  -5  -9   3       10.37       11.10      7.67 o 
  -4  -9   3        0.13       -1.77      5.43 o 
  -3  -9   3        0.17        1.18      6.38 o 
  -2  -9   3       47.62       46.40     13.11 o 
  -1  -9   3      322.40      324.68     25.03 o 
   0  -9   3       26.60       30.93     10.15 o 
   1  -9   3      363.02      318.54     24.68 o 
   2  -9   3       11.11       17.86      6.22 o 
   3  -9   3        0.15       -1.77      6.26 o 
   4  -9   3       12.47       12.75      7.67 o 
   5  -9   3        3.32        8.15      7.56 o 
  -8  -8   3       34.49       26.80     12.63 o 
  -7  -8   3        0.82        3.90      6.85 o 
  -6  -8   3       16.53       16.77      7.24 o 
  -5  -8   3       26.19       24.68      9.80 o 
  -4  -8   3        0.03        1.77      5.55 o 
  -3  -8   3       13.77       14.88      8.03 o 
  -2  -8   3      162.33      151.95     16.53 o 
  -1  -8   3       11.47        9.92      6.61 o 
   0  -8   3        3.11        1.89      3.38 o 
   1  -8   3      264.17      281.79     14.84 o 
   2  -8   3       65.40       75.15     10.01 o 
   3  -8   3        0.15        6.14      7.20 o 
   4  -8   3        0.35        0.47      5.79 o 
   5  -8   3       14.93        9.68      8.15 o 
   6  -8   3        4.18        8.38      9.68 o 
  -8  -7   3        1.11       -1.42      6.85 o 
  -7  -7   3        0.00        2.48      7.08 o 
  -6  -7   3       40.92       34.48      7.52 o 
  -5  -7   3       62.70       64.46     10.01 o 
  -4  -7   3        4.56        1.06      6.85 o 
  -3  -7   3        0.76       -2.24      4.84 o 
  -2  -7   3        1.79        1.77      5.19 o 
  -1  -7   3       89.35       79.57     13.22 o 
   0  -7   3      221.86      256.54     12.06 o 
   1  -7   3       22.62       23.82      5.61 o 
   2  -7   3      487.14      565.37     39.37 o 
   3  -7   3      626.03      618.33     27.51 o 
   4  -7   3       18.66       35.30     11.22 o 
   5  -7   3       21.65       25.27     10.27 o 
   6  -7   3        0.15        0.83      5.31 o 
  -8  -6   3       10.09       10.98      9.45 o 
  -7  -6   3        0.07        1.89      6.14 o 
  -6  -6   3      261.70      205.58     13.87 o 
  -5  -6   3        1.48        3.37      5.73 o 
  -4  -6   3        5.01        2.13      4.84 o 
  -3  -6   3      303.61      280.17     18.06 o 
  -2  -6   3      129.41      145.22     13.93 o 
  -1  -6   3       28.52       30.05      4.33 o 
   0  -6   3       91.09      101.66      7.37 o 
   1  -6   3        0.64       -0.80      2.55 o 
   2  -6   3       21.32       24.83      5.92 o 
   3  -6   3       59.93       33.66     23.49 o 
   4  -6   3      187.89      186.78     19.72 o 
   5  -6   3       20.84       17.47     10.27 o 
   6  -6   3        4.55       16.29      8.62 o 
   7  -6   3        2.72        6.38      9.09 o 
  -8  -5   3        5.05        6.97      8.38 o 
  -7  -5   3        0.91        3.31      6.85 o 
  -6  -5   3       12.76        5.90      6.38 o 
  -5  -5   3       17.33        6.98      3.80 o 
  -4  -5   3      175.42      167.72     14.05 o 
  -3  -5   3      202.76      261.63     17.83 o 
  -2  -5   3      451.76      381.35     19.13 o 
  -1  -5   3       93.81       86.11      6.08 o 
   0  -5   3      917.94      984.72     19.86 o 
   1  -5   3       20.86       16.58      4.10 o 
   2  -5   3      743.08      801.77     42.44 o 
   3  -5   3      869.13      942.37    103.01 o 
   4  -5   3      361.40      358.21     24.79 o 
   5  -5   3       42.95       62.93     14.88 o 
   6  -5   3       38.35       43.21     12.87 o 
   7  -5   3        0.10        4.01      8.85 o 
  -8  -4   3        6.78        7.08      7.44 o 
  -7  -4   3        9.88       12.87      8.26 o 
  -6  -4   3        0.13        2.95      6.02 o 
  -5  -4   3      160.93      158.35     10.21 o 
  -4  -4   3      213.62      185.40     14.77 o 
  -3  -4   3        8.62        8.56      1.95 o 
  -2  -4   3       17.83       15.47      5.31 o 
  -1  -4   3      323.13      362.48     13.93 o 
   0  -4   3      552.46      581.04     14.88 o 
   1  -4   3        6.02        9.11      3.14 o 
   2  -4   3        3.81        3.22      2.97 o 
   3  -4   3      123.60      111.66     14.11 o 
   4  -4   3        0.03        2.48      5.79 o 
   5  -4   3       93.20      109.21     17.95 o 
   6  -4   3       14.27       17.00      9.21 o 
   7  -4   3       56.01       68.24     17.71 o 
   8  -4   3        1.19       -2.95      8.74 o 
  -9  -3   3        0.05        5.55      9.56 o 
  -8  -3   3        1.40        0.24      7.08 o 
  -7  -3   3        0.03       -4.01      5.90 o 
  -6  -3   3      128.54      100.59     17.24 o 
  -5  -3   3       10.23       11.24      3.18 o 
  -4  -3   3        9.62       12.89      3.13 o 
  -3  -3   3      201.67      173.09      6.21 o 
  -2  -3   3      689.70     1032.21     99.11 o 
  -1  -3   3     2333.25     2498.32    164.34 o 
   0  -3   3     2512.15     2883.62     86.60 o 
   1  -3   3       78.27       74.13      6.08 o 
   2  -3   3     1013.32      947.70     26.56 o 
   3  -3   3      247.17      262.18     10.46 o 
   4  -3   3      103.69       97.24      9.19 o 
   5  -3   3      277.71      275.17     15.24 o 
   6  -3   3       18.25       20.67      7.09 o 
   7  -3   3        0.52        2.49      5.90 o 
   8  -3   3       13.33        9.02      7.68 o 
  -9  -2   3        0.11        1.53      9.21 o 
  -8  -2   3       41.72       39.55     14.05 o 
  -7  -2   3        2.04        9.33      9.33 o 
  -6  -2   3        5.57        1.59      5.25 o 
  -5  -2   3        4.45        4.20      3.54 o 
  -4  -2   3       55.98       41.84     12.82 o 
  -3  -2   3        2.45        3.33      2.01 o 
  -2  -2   3       50.44       53.35      3.68 o 
  -1  -2   3      918.07      814.20     20.25 o 
   0  -2   3      912.15      990.38     15.26 o 
   1  -2   3      108.33      110.00      5.72 o 
   2  -2   3      226.15      202.78      7.66 o 
   3  -2   3      174.19      161.58      6.10 o 
   4  -2   3       18.46       19.79      2.59 o 
   5  -2   3       84.55       92.74      9.81 o 
   6  -2   3        1.28        0.58      4.52 o 
   7  -2   3       52.32       79.12     12.46 o 
   8  -2   3       27.05       30.48      8.81 o 
  -8  -1   3       18.21       18.77      9.21 o 
  -7  -1   3       16.76       17.67      7.79 o 
  -6  -1   3        9.59       13.55      6.38 o 
  -5  -1   3        9.05       11.81      5.23 o 
  -4  -1   3      170.12      187.04      7.26 o 
  -3  -1   3      696.58      679.18     22.81 o 
  -2  -1   3       52.89       47.72      8.93 o 
  -1  -1   3      828.56      551.60    283.87 o 
   0  -1   3     3128.72     3160.65     38.51 o 
   1  -1   3     9329.07     9053.23     53.79 o 
   2  -1   3      425.19      392.65     16.23 o 
   3  -1   3      266.00      298.28     18.69 o 
   4  -1   3       25.39       20.10      4.63 o 
   5  -1   3      244.20      226.53     12.94 o 
   6  -1   3      153.29      182.43     13.40 o 
   7  -1   3        2.58        1.08      4.67 o 
   8  -1   3       23.17       30.90      9.15 o 
  -8   0   3       25.02       47.11      9.77 o 
  -7   0   3        9.42       11.71      6.56 o 
  -6   0   3       22.50       18.46      9.68 o 
  -5   0   3       10.19       16.70      5.90 o 
  -4   0   3        1.07        3.07      2.00 o 
  -3   0   3      213.77      212.80      6.77 o 
  -2   0   3       31.05       35.69      3.24 o 
  -1   0   3      898.88      972.46     15.90 o 
   0   0   3      974.13     1011.66     18.39 o 
   1   0   3       48.97       44.57      3.51 o 
   2   0   3        5.63        6.95      1.74 o 
   3   0   3      226.17      217.69      8.97 o 
   4   0   3      280.42      246.59     11.19 o 
   5   0   3      138.62      154.60     10.73 o 
   6   0   3       25.69       28.36      7.14 o 
   7   0   3        1.33        9.21      5.33 o 
   8   0   3       20.80       35.49     12.28 o 
   9   0   3        0.91        3.81      5.75 o 
  -8   1   3       46.84       56.05     11.44 o 
  -7   1   3       43.91       47.51     10.05 o 
  -6   1   3        2.77        5.75      5.50 o 
  -5   1   3       35.44       31.15      9.68 o 
  -4   1   3       29.01       45.66      7.30 o 
  -3   1   3        1.68        4.72      3.54 o 
  -2   1   3       66.81       65.35      5.70 o 
  -1   1   3     3848.79     3893.06    230.93 o 
   0   1   3      240.88      259.50      9.33 o 
   1   1   3     6149.50     6598.22     58.80 o 
   2   1   3     1612.63     1810.62     30.34 o 
   3   1   3      184.28      195.74      8.01 o 
   4   1   3       34.20       48.07      5.80 o 
   5   1   3        0.39        0.91      2.66 o 
   6   1   3       11.19        9.56      5.26 o 
   7   1   3       17.79       17.27      6.50 o 
   8   1   3       54.65       64.63     11.10 o 
   9   1   3        2.90        0.47      9.21 o 
  -8   2   3        1.30       12.16      6.47 o 
  -7   2   3       91.97       91.00     13.84 o 
  -6   2   3        6.56        8.14      6.41 o 
  -5   2   3       91.99       92.64     11.51 o 
  -4   2   3        7.52        6.95      4.57 o 
  -3   2   3       31.50       36.93      6.18 o 
  -2   2   3       12.40       14.13      3.69 o 
  -1   2   3       23.08       26.80      5.43 o 
   0   2   3     2647.35     2538.13     34.00 o 
   1   2   3     1438.09     1271.78     21.37 o 
   2   2   3     6449.40     6934.23     64.82 o 
   3   2   3      696.71      813.10     21.61 o 
   4   2   3      367.62      413.90     16.98 o 
   5   2   3       47.18       54.11      4.61 o 
   6   2   3       15.69       10.83      5.04 o 
   7   2   3        1.95        2.60      4.21 o 
   8   2   3        7.70        6.89      5.61 o 
   9   2   3        0.00        9.56      8.74 o 
  -8   3   3        8.09       11.14      7.69 o 
  -7   3   3        0.45       -0.10      4.44 o 
  -6   3   3        0.90        1.86      5.24 o 
  -5   3   3        2.74       -1.08      4.72 o 
  -4   3   3       28.95       35.68      7.80 o 
  -3   3   3      115.44      111.79      5.53 o 
  -2   3   3      332.52      294.10     16.06 o 
  -1   3   3        2.37        1.06      3.07 o 
   0   3   3       89.35       80.76      6.85 o 
   1   3   3     1570.37     1623.49     25.74 o 
   2   3   3      297.40        0.59      1.18 o 
   3   3   3      135.44       56.11     48.94 o 
   4   3   3     2800.03     3120.30     86.96 o 
   5   3   3        8.53        7.90      2.59 o 
   6   3   3        0.74       -0.59      3.58 o 
   7   3   3        1.43        2.13      4.05 o 
   8   3   3        2.80        2.01      7.08 o 
   9   3   3        0.60        2.36      5.31 o 
  -7   4   3       88.38       92.09     19.83 o 
  -6   4   3       15.58       11.79      6.89 o 
  -5   4   3      137.28      145.57     17.36 o 
  -4   4   3       91.37       87.49     13.93 o 
  -3   4   3       32.05       34.26      4.77 o 
  -2   4   3      439.10      441.91     21.13 o 
  -1   4   3     1638.51     1689.36     26.15 o 
   0   4   3       32.53       41.67      4.49 o 
   1   4   3      613.55      520.44     29.10 o 
   2   4   3     1456.11     1365.48     56.61 o 
   3   4   3     1526.90     1631.07     74.38 o 
   4   4   3     1470.54     1515.35     39.43 o 
   5   4   3      270.17      284.36     12.84 o 
   6   4   3       23.48       13.85      8.09 o 
   7   4   3        9.20        6.61      6.49 o 
   8   4   3        6.72        5.90      6.61 o 
   9   4   3        0.08        7.91      7.08 o 
  -7   5   3        3.26       13.70     10.51 o 
  -6   5   3       34.65       48.05     15.47 o 
  -5   5   3        0.43        1.89      6.61 o 
  -4   5   3        5.00        5.90      6.97 o 
  -3   5   3      269.36      252.23     11.10 o 
  -2   5   3        2.33        3.89      2.58 o 
  -1   5   3      249.31      247.99     10.03 o 
   0   5   3     1825.48     1994.12     28.94 o 
   1   5   3       22.94       25.25      3.75 o 
   2   5   3      137.20      150.63      6.65 o 
   3   5   3        1.32        4.89      2.13 o 
   4   5   3       16.88       41.49      5.13 o 
   5   5   3      251.06      323.81     12.39 o 
   6   5   3      126.89      141.82     11.49 o 
   7   5   3        1.29        0.47      7.08 o 
   8   5   3        3.35        0.94      6.38 o 
   9   5   3        3.90        4.37      5.90 o 
  -7   6   3        1.00       -0.35      9.92 o 
  -6   6   3       93.04       90.91     17.83 o 
  -5   6   3       25.73       23.38      9.56 o 
  -4   6   3       74.52       71.43     14.52 o 
  -3   6   3       19.66       27.22      5.48 o 
  -2   6   3      742.41      733.52     19.26 o 
  -1   6   3        6.74       13.92      3.75 o 
   0   6   3      544.95      550.19     15.53 o 
   1   6   3     1572.25     1650.39     42.68 o 
   2   6   3      211.26      185.50      8.01 o 
   3   6   3       64.76       67.36      8.26 o 
   4   6   3       16.81       18.99      3.60 o 
   5   6   3       60.54       69.54     12.40 o 
   6   6   3        5.86       11.72      5.93 o 
   7   6   3        4.33        1.06      6.73 o 
   8   6   3        8.53        7.91      9.92 o 
   9   6   3        0.20        4.49      7.20 o 
  -6   7   3        7.33       13.46      8.26 o 
  -5   7   3        1.06       -1.53      5.55 o 
  -4   7   3        4.86        4.84      6.97 o 
  -3   7   3       14.72       19.60      9.45 o 
  -2   7   3        0.06        1.42      2.90 o 
  -1   7   3       26.45       26.71      5.31 o 
   0   7   3       57.47       67.77      7.24 o 
   1   7   3       92.20      101.33     11.39 o 
   2   7   3      244.14      258.85     10.30 o 
   3   7   3        3.13       12.04      5.79 o 
   4   7   3        7.83       15.58      7.44 o 
   5   7   3        2.85        9.68      7.67 o 
   6   7   3        0.40       -2.60      6.14 o 
   7   7   3       34.14       26.80     12.40 o 
   8   7   3        2.13        6.73      6.38 o 
   9   7   3        0.11        6.85      7.56 o 
  -5   8   3       12.86       15.82      8.03 o 
  -4   8   3       93.62       83.12     15.70 o 
  -3   8   3      122.29       82.88     14.88 o 
  -2   8   3      158.37      154.79     10.64 o 
  -1   8   3        0.14        0.90      3.19 o 
   0   8   3      312.92      280.93     12.82 o 
   1   8   3       93.97       85.75      7.75 o 
   2   8   3        0.29       -0.35      3.66 o 
   3   8   3       51.93       51.00     12.63 o 
   4   8   3       25.31       30.70     10.27 o 
   5   8   3        2.79        6.26      6.97 o 
   6   8   3        0.56        6.85      7.56 o 
   7   8   3        1.86        4.37      6.38 o 
   8   8   3        4.51        3.54      5.55 o 
  -5   9   3        5.09        9.45      8.26 o 
  -4   9   3        0.10       -1.77      4.96 o 
  -3   9   3        0.01       -2.72      4.96 o 
  -2   9   3       18.21       16.17      5.16 o 
  -1   9   3        1.12       -0.19      3.42 o 
   0   9   3       11.97        9.38      4.27 o 
   1   9   3        6.21        5.55      5.55 o 
   2   9   3       52.03       66.00     14.29 o 
   3   9   3      119.36      145.34     17.95 o 
   4   9   3        0.07       -1.89      6.26 o 
   5   9   3        4.72        5.79      7.79 o 
   6   9   3        3.03       -4.01      6.38 o 
   8   9   3        1.23        4.96      8.38 o 
  -4  10   3       11.91       14.17      7.44 o 
  -3  10   3        1.18        4.60      6.02 o 
  -2  10   3       18.12       17.57      5.88 o 
  -1  10   3       91.62       89.12     10.02 o 
   0  10   3      169.30      168.59     18.77 o 
   1  10   3        2.67       -0.35      5.67 o 
   2  10   3       52.44       61.04     15.23 o 
   3  10   3       87.72       99.29     19.01 o 
   4  10   3       22.83       23.61     10.39 o 
   5  10   3        6.39        7.56      8.03 o 
   6  10   3        0.61        3.66      8.26 o 
   7  10   3        3.04        5.08      9.92 o 
  -3  11   3        2.31       -2.95      4.25 o 
  -2  11   3        0.79       -3.78      4.01 o 
  -1  11   3       12.88        8.97      6.73 o 
   0  11   3       14.77       12.16      7.79 o 
   1  11   3        1.10       -2.95      5.90 o 
   2  11   3        2.18       -2.60      6.61 o 
   3  11   3        0.04        3.19      7.32 o 
   4  11   3        8.10       11.69      8.85 o 
   5  11   3        8.59        5.31      7.91 o 
   6  11   3        5.36       -2.13      6.26 o 
   7  11   3        4.13        4.84     11.69 o 
  -1  12   3        5.48       11.57      8.74 o 
   0  12   3       35.70       35.18     11.69 o 
   1  12   3        2.17        6.14      7.67 o 
   2  12   3       18.30       14.64     10.39 o 
   3  12   3       18.29       33.41     13.70 o 
   4  12   3       17.65       31.52     12.87 o 
   5  12   3        1.02        3.66      7.32 o 
   6  12   3        3.47       22.79     12.87 o 
   0  13   3        0.98        2.36      7.44 o 
   1  13   3        0.96        2.36      6.49 o 
   2  13   3        0.89        1.65      7.56 o 
   3  13   3       36.23       51.83     16.53 o 
   4  13   3        0.07       -4.96      6.97 o 
  -4 -12   4        8.10       13.46      9.09 o 
  -3 -12   4        0.58        7.91      7.56 o 
  -2 -12   4        0.00        1.18      7.20 o 
  -1 -12   4        3.01        9.68      8.26 o 
   0 -12   4       19.14       37.90     16.65 o 
   1 -12   4       18.08       20.43     12.28 o 
  -5 -11   4        8.05       12.04      8.74 o 
  -4 -11   4       30.91       48.76     14.29 o 
  -3 -11   4       22.54       25.15      9.45 o 
  -2 -11   4       45.11       30.22     12.40 o 
  -1 -11   4       66.88       57.62     15.58 o 
   0 -11   4        0.03        1.42      6.97 o 
   1 -11   4        5.68        7.20      8.03 o 
   2 -11   4        0.12        1.65      8.38 o 
  -6 -10   4        2.51        3.48      5.90 o 
  -5 -10   4        0.48        5.19      9.68 o 
  -4 -10   4        1.32        2.60      7.56 o 
  -3 -10   4       27.19       27.51     10.98 o 
  -2 -10   4       27.76       17.47      8.97 o 
  -1 -10   4      219.03      214.29     22.79 o 
   0 -10   4       14.46       11.10      8.38 o 
   1 -10   4        0.11        0.47      8.15 o 
   2 -10   4       16.33       27.74     11.92 o 
   3 -10   4        2.14        1.30      7.44 o 
   4 -10   4        1.13        6.14      9.09 o 
  -7  -9   4        0.93        1.77      7.32 o 
  -6  -9   4        1.13        5.34      5.29 o 
  -5  -9   4        6.73        2.01      7.20 o 
  -4  -9   4        0.01        2.13      6.61 o 
  -3  -9   4       34.63       29.16     10.86 o 
  -2  -9   4       20.80       26.45     10.39 o 
  -1  -9   4       37.38       32.11     11.33 o 
   0  -9   4      650.35      672.84     37.07 o 
   1  -9   4       62.12       76.74     18.77 o 
   2  -9   4        4.56       10.02      5.28 o 
   3  -9   4       33.08       34.83     11.81 o 
   4  -9   4        0.60       -0.47      4.60 o 
   5  -9   4       81.44       99.29     19.72 o 
  -7  -8   4        0.07       -0.24      7.08 o 
  -6  -8   4        1.53        6.72      5.16 o 
  -5  -8   4        5.27        3.17      5.05 o 
  -4  -8   4       21.44       30.11     10.74 o 
  -3  -8   4       18.93       10.74      7.79 o 
  -2  -8   4      102.82      110.51     16.41 o 
  -1  -8   4       10.46       10.51      6.97 o 
   0  -8   4       12.60       12.40      7.44 o 
   1  -8   4      597.20      660.86     56.02 o 
   2  -8   4       18.97       21.35      6.69 o 
   3  -8   4        2.07        7.79      6.97 o 
   4  -8   4        3.83        1.53      6.49 o 
   5  -8   4        1.15        4.01      6.73 o 
  -8  -7   4        0.55        1.77      8.38 o 
  -7  -7   4        1.35        8.97      7.20 o 
  -6  -7   4       27.34       27.03      6.77 o 
  -5  -7   4        0.52        5.05      4.59 o 
  -4  -7   4       25.37       34.36     10.86 o 
  -3  -7   4       72.14       67.18     13.58 o 
  -2  -7   4       14.26       17.00      8.15 o 
  -1  -7   4        0.44        3.07      5.19 o 
   0  -7   4        7.59        7.64      3.96 o 
   1  -7   4     1312.83     1423.51     31.90 o 
   2  -7   4      265.28      263.70     27.33 o 
   3  -7   4       33.48       26.84      7.52 o 
   4  -7   4       90.51       86.30     16.29 o 
   5  -7   4        0.62        6.85      7.32 o 
   6  -7   4        0.66       14.29      8.74 o 
  -8  -6   4        0.59       -2.01      6.61 o 
  -7  -6   4       25.41       27.63     11.57 o 
  -6  -6   4       27.04       18.89      6.03 o 
  -5  -6   4        0.92       -0.39      3.59 o 
  -4  -6   4        0.03       -3.38      3.17 o 
  -3  -6   4      327.14      299.17     20.54 o 
  -2  -6   4       86.95       80.64     12.87 o 
  -1  -6   4       63.11       74.29      6.16 o 
   0  -6   4      660.50      718.55     28.45 o 
   1  -6   4        5.54        1.33      3.45 o 
   2  -6   4      233.97      204.94     13.46 o 
   3  -6   4       33.62       42.06      8.07 o 
   4  -6   4       35.90       43.45     12.04 o 
   5  -6   4       45.50       53.48     14.05 o 
   6  -6   4       26.74       41.09     12.87 o 
   7  -6   4        0.04        8.97      8.26 o 
  -8  -5   4        0.09       -4.72      5.43 o 
  -7  -5   4        0.70        4.60      6.02 o 
  -6  -5   4        3.01        6.38      6.73 o 
  -5  -5   4       11.88        8.20      4.13 o 
  -4  -5   4        3.51        7.60      4.17 o 
  -3  -5   4      368.67      404.25     23.49 o 
  -2  -5   4       55.74       63.80      3.78 o 
  -1  -5   4        7.09       12.81      3.25 o 
   0  -5   4        0.26        1.76      2.65 o 
   1  -5   4      193.85      209.30     11.22 o 
   2  -5   4      106.02      104.94      9.45 o 
   3  -5   4      582.32      514.76     26.33 o 
   4  -5   4      286.25      273.67     21.84 o 
   5  -5   4       46.48       48.88     13.11 o 
   6  -5   4       32.98       43.92     13.70 o 
   7  -5   4        0.74       10.04      7.20 o 
  -8  -4   4        0.01        2.95      6.49 o 
  -7  -4   4       26.25       19.48      9.45 o 
  -6  -4   4       19.99       14.40      7.91 o 
  -5  -4   4       17.25       11.70      4.51 o 
  -4  -4   4        4.63        8.06      3.71 o 
  -3  -4   4       42.35       44.27      3.66 o 
  -2  -4   4      411.80      411.55     21.90 o 
  -1  -4   4     1041.35     1041.60     16.52 o 
   0  -4   4        0.59        2.56      2.25 o 
   1  -4   4      276.84      262.04     10.38 o 
   2  -4   4       11.29       15.86      5.49 o 
   3  -4   4       44.88       49.07      6.68 o 
   4  -4   4       17.46       13.70      7.91 o 
   5  -4   4      281.42      285.12     23.38 o 
   6  -4   4      193.77      210.74     22.43 o 
   7  -4   4        8.98        8.62      8.62 o 
   8  -4   4        6.85       10.51      9.56 o 
  -8  -3   4        0.07        7.08      8.03 o 
  -7  -3   4        3.26        2.13      6.14 o 
  -6  -3   4       42.45       45.10     12.51 o 
  -5  -3   4       41.28       40.15      7.52 o 
  -4  -3   4        7.35        8.73      2.94 o 
  -3  -3   4       66.72       68.55      4.90 o 
  -2  -3   4        3.18        4.13      1.79 o 
  -1  -3   4     1234.20     1135.19     19.07 o 
   0  -3   4        1.85        3.98      2.43 o 
   1  -3   4        1.86        0.34      2.00 o 
   2  -3   4      765.95      732.74     55.49 o 
   3  -3   4       20.21       17.06      4.30 o 
   4  -3   4      533.16      459.91     58.68 o 
   5  -3   4       29.55       36.58      7.57 o 
   6  -3   4      190.36      202.81     14.80 o 
   7  -3   4       19.51       19.44      7.81 o 
   8  -3   4        0.01       13.70      9.80 o 
  -8  -2   4        0.38       -1.06      5.90 o 
  -7  -2   4       15.13       12.87      8.38 o 
  -6  -2   4       15.73       21.04      6.71 o 
  -5  -2   4       50.58       64.69     14.88 o 
  -4  -2   4      293.97      274.39     11.52 o 
  -3  -2   4       12.04       10.98      2.77 o 
  -2  -2   4      188.09      194.64     15.04 o 
  -1  -2   4      514.70      514.97     22.49 o 
   0  -2   4       36.43       35.83      3.94 o 
   1  -2   4      335.49      324.12     13.93 o 
   2  -2   4        2.03        0.89      2.12 o 
   3  -2   4        2.67        4.47      2.24 o 
   4  -2   4      203.08      199.95      7.18 o 
   5  -2   4       58.36       64.99      8.80 o 
   6  -2   4      112.33      129.98     12.18 o 
   7  -2   4        5.80        2.73      4.98 o 
   8  -2   4       36.70       38.62     10.30 o 
  -8  -1   4        5.67        8.38      7.56 o 
  -7  -1   4        9.70       13.09      6.39 o 
  -6  -1   4       14.48       14.74      6.37 o 
  -5  -1   4        0.35        1.59      4.05 o 
  -4  -1   4      335.16      334.74     10.94 o 
  -3  -1   4      789.72      791.26     18.20 o 
  -2  -1   4       60.44       80.91      5.91 o 
  -1  -1   4     1105.58     1128.65     29.17 o 
   0  -1   4     1409.95     1398.64     31.93 o 
   1  -1   4      813.61      776.96     14.22 o 
   2  -1   4      312.36      303.38      9.28 o 
   3  -1   4      218.79      213.67      6.77 o 
   4  -1   4      324.23      275.91     13.87 o 
   5  -1   4      118.15      106.97      9.51 o 
   6  -1   4       21.32       27.10      7.35 o 
   7  -1   4       13.18       25.45      7.41 o 
   8  -1   4        3.73        4.97      5.00 o 
  -8   0   4       63.06       77.77     12.73 o 
  -7   0   4       23.22       20.03      9.68 o 
  -6   0   4        0.91       -0.12      5.04 o 
  -5   0   4        1.28        1.37      4.00 o 
  -4   0   4       23.94       32.22      4.23 o 
  -3   0   4       89.38       99.23      5.88 o 
  -2   0   4       88.84       94.49      4.85 o 
  -1   0   4     4025.80     4249.96     52.03 o 
   0   0   4      544.09      550.04      7.95 o 
   1   0   4     6866.07     7378.72     49.04 o 
   2   0   4     1558.07     1691.59     17.22 o 
   3   0   4     1313.79     1385.58     22.31 o 
   4   0   4      129.79      103.39      7.30 o 
   5   0   4       99.16      110.08      9.01 o 
   6   0   4       83.79      104.06     11.23 o 
   7   0   4        7.56        5.36      4.96 o 
   8   0   4       62.43       56.28     10.48 o 
   9   0   4       16.74       17.62      8.15 o 
  -8   1   4       56.82       74.11     17.65 o 
  -7   1   4       39.07       39.52      9.19 o 
  -6   1   4       31.60       26.14      7.80 o 
  -5   1   4      122.15      121.31     13.64 o 
  -4   1   4       11.30       15.45      4.92 o 
  -3   1   4        6.41        8.63      3.91 o 
  -2   1   4      123.54      138.78      5.68 o 
  -1   1   4      713.07      701.03     11.01 o 
   0   1   4     1240.34     1143.27     16.41 o 
   1   1   4      123.98      117.00      7.91 o 
   2   1   4      811.95      764.46     20.07 o 
   3   1   4      837.31      743.93     15.53 o 
   4   1   4      114.97       98.79      7.22 o 
   5   1   4        1.52        1.82      2.91 o 
   6   1   4        9.00       26.63      6.55 o 
   7   1   4       60.56       65.94     10.64 o 
   8   1   4        7.74       13.79      6.92 o 
   9   1   4        0.71        1.54      5.59 o 
  -8   2   4       16.42       18.47      7.43 o 
  -7   2   4       21.58       21.61      8.14 o 
  -6   2   4       13.77       19.82      7.20 o 
  -5   2   4        0.01       -0.03      4.17 o 
  -4   2   4       38.20       41.67      7.48 o 
  -3   2   4      409.27      429.20     26.33 o 
  -2   2   4      147.90      150.16      8.79 o 
  -1   2   4      261.98      233.53     12.99 o 
   0   2   4     2619.75     2591.26     37.78 o 
   1   2   4     4117.13     4023.26     46.40 o 
   2   2   4     1110.34     1211.81     25.03 o 
   3   2   4     2693.65     2782.52     43.68 o 
   4   2   4       80.90       83.21      6.43 o 
   5   2   4       43.58       54.15      4.90 o 
   6   2   4       18.33       23.54      6.47 o 
   7   2   4       14.40       17.02      6.35 o 
   8   2   4       19.26       17.21      7.91 o 
   9   2   4        1.24        4.01      6.61 o 
  -8   3   4        4.21        9.99      8.24 o 
  -7   3   4        0.13        3.24      5.67 o 
  -6   3   4        0.44        0.12      5.24 o 
  -5   3   4      294.28      311.29     18.45 o 
  -4   3   4       32.99       36.84      7.89 o 
  -3   3   4      207.31      213.95     11.81 o 
  -2   3   4      129.62      120.42     11.81 o 
  -1   3   4        0.10       -0.35      2.36 o 
   0   3   4       67.38       60.68      6.49 o 
   1   3   4      114.93      109.21      7.44 o 
   2   3   4     1452.07     1473.43     27.04 o 
   3   3   4      743.13      672.73     20.07 o 
   4   3   4      583.50      583.13     43.45 o 
   5   3   4        3.84        6.84      2.51 o 
   6   3   4        0.02        0.35      3.76 o 
   7   3   4       22.79       25.84      6.60 o 
   8   3   4        3.77        2.60      5.90 o 
   9   3   4        0.31        4.96      6.61 o 
  -7   4   4        0.79        1.06      7.20 o 
  -6   4   4       37.56       40.85     12.99 o 
  -5   4   4       77.96       95.87     17.71 o 
  -4   4   4      397.43      415.58     25.86 o 
  -3   4   4       27.67       27.57      4.36 o 
  -2   4   4       33.12       33.29      7.91 o 
  -1   4   4     1123.88     1078.75     29.52 o 
   0   4   4      411.97      348.17     15.35 o 
   1   4   4      335.83      319.60     13.11 o 
   2   4   4      547.60      526.21     16.06 o 
   3   4   4       78.62       50.88     51.42 o 
   4   4   4     2371.20     1044.32   1343.15 o 
   5   4   4        0.05        5.28      2.60 o 
   6   4   4        0.40       -1.11      3.30 o 
   7   4   4        0.30        3.19      6.49 o 
   8   4   4        4.21        3.78      6.38 o 
   9   4   4        0.01        2.24      6.73 o 
  -7   5   4        5.50       22.31     10.63 o 
  -6   5   4        7.08       10.15      7.67 o 
  -5   5   4       23.77       31.64     11.33 o 
  -4   5   4       64.61       55.49     13.70 o 
  -3   5   4       47.27       41.83      5.77 o 
  -2   5   4        0.09        1.98      2.58 o 
  -1   5   4        6.96        7.44      2.94 o 
   0   5   4      270.30      294.01     12.81 o 
   1   5   4        0.44        1.04      1.81 o 
   2   5   4       92.80       95.31      8.38 o 
   3   5   4      155.66      159.05      8.10 o 
   4   5   4      150.50      228.93     15.35 o 
   5   5   4        2.06       12.81      4.08 o 
   6   5   4      168.94      151.81     11.34 o 
   7   5   4        4.42        3.66      5.90 o 
   8   5   4        8.70       11.92      8.15 o 
   9   5   4        1.94        0.94      5.67 o 
  -6   6   4       14.83       14.99      9.92 o 
  -5   6   4       39.49       25.86     10.74 o 
  -4   6   4       61.08       68.12     14.05 o 
  -3   6   4       10.28        8.26      7.56 o 
  -2   6   4      713.38      627.70     18.05 o 
  -1   6   4      269.88      253.30     11.06 o 
   0   6   4      261.49      294.68     12.25 o 
   1   6   4        4.83        4.81      2.67 o 
   2   6   4       27.89       24.91      3.87 o 
   3   6   4      437.29      360.51     34.95 o 
   4   6   4       37.96       55.96      5.53 o 
   5   6   4        9.65        9.33      6.02 o 
   6   6   4      302.99      245.57     20.07 o 
   7   6   4       39.92       48.05     13.93 o 
   8   6   4        7.43        6.85      6.97 o 
   9   6   4        0.71       14.76      7.79 o 
  -6   7   4       13.21       22.55     10.98 o 
  -5   7   4       47.36       53.01     14.05 o 
  -4   7   4        8.95        4.72      7.20 o 
  -3   7   4        3.25        3.78      6.61 o 
  -2   7   4        7.66        7.23      3.88 o 
  -1   7   4       72.57       81.66      8.05 o 
   0   7   4       99.51       83.01      7.00 o 
   1   7   4       18.21       14.50      3.67 o 
   2   7   4      310.45      287.92     30.58 o 
   3   7   4       38.30       46.13      5.29 o 
   4   7   4        3.61        6.73      6.02 o 
   5   7   4       20.57       23.73      9.33 o 
   6   7   4        1.13        0.24      5.79 o 
   7   7   4       22.69       31.17     11.22 o 
   8   7   4        1.10        6.85      6.38 o 
   9   7   4        0.48        1.53      9.09 o 
  -5   8   4       12.69       15.58      8.50 o 
  -4   8   4       37.96       39.08     12.40 o 
  -3   8   4        7.30        4.72      6.02 o 
  -2   8   4       73.40       64.53      8.29 o 
  -1   8   4       49.85       45.59      7.14 o 
   0   8   4      191.03      187.38     11.04 o 
   1   8   4      373.08      402.73     14.99 o 
   2   8   4      208.28      156.02     13.99 o 
   3   8   4       91.22      101.77     15.82 o 
   4   8   4        5.58       15.23      8.62 o 
   5   8   4       52.83       43.09     12.16 o 
   6   8   4        0.61        8.38      8.85 o 
   7   8   4        0.84        7.91      8.50 o 
   8   8   4        1.04       -0.24      5.31 o 
  -5   9   4       12.45       37.43     12.51 o 
  -4   9   4       19.32       27.15     10.15 o 
  -3   9   4       28.53       29.40      9.56 o 
  -2   9   4        4.91       12.05      4.74 o 
  -1   9   4       56.40       49.50      7.97 o 
   0   9   4       30.78       28.10      5.86 o 
   1   9   4       16.29       22.46      5.49 o 
   2   9   4       38.24       42.03     12.40 o 
   3   9   4        0.06        3.78      5.67 o 
   4   9   4        7.68       17.47      8.97 o 
   5   9   4       14.22       25.15     11.69 o 
   6   9   4       20.68       26.45     11.57 o 
   7   9   4       12.69        7.32      8.74 o 
   8   9   4        0.57       -1.42      5.43 o 
  -4  10   4       32.73       47.70     13.46 o 
  -3  10   4       11.81        8.38      6.61 o 
  -2  10   4       21.09       25.74      6.89 o 
  -1  10   4      153.55      138.21     11.12 o 
   0  10   4        2.05        4.89      3.80 o 
   1  10   4       86.08       82.41     15.94 o 
   2  10   4        5.55        3.90      6.73 o 
   3  10   4        0.03        1.53      5.90 o 
   4  10   4        2.05        7.79      7.67 o 
   5  10   4       10.08        3.07      7.56 o 
   6  10   4        0.01        6.85     10.04 o 
   7  10   4        4.70        7.44      8.62 o 
  -3  11   4       22.57       38.84     11.69 o 
  -2  11   4        0.11       -1.18      4.01 o 
  -1  11   4       25.36       23.61      9.68 o 
   0  11   4        0.37        0.59      6.02 o 
   1  11   4       37.27       44.86     13.46 o 
   2  11   4        0.13        2.48      6.26 o 
   3  11   4       14.02       18.77     10.39 o 
   4  11   4        0.86       -3.31      5.90 o 
   5  11   4        0.90       -4.72      5.79 o 
   6  11   4        0.04       -2.60      7.08 o 
   7  11   4        2.18        3.31     10.86 o 
  -1  12   4        0.04       -1.06      5.31 o 
   0  12   4       11.69       24.68      9.68 o 
   1  12   4       37.04       38.25     12.75 o 
   2  12   4        9.22       15.35     10.63 o 
   3  12   4       18.60       33.29     13.70 o 
   4  12   4       32.35       31.88     12.28 o 
   5  12   4        3.12        2.48      8.26 o 
   6  12   4        0.21        3.07      8.97 o 
   0  13   4        1.04        4.72      7.44 o 
   1  13   4       16.36       12.28      8.97 o 
   2  13   4        1.15       -0.12      7.79 o 
   3  13   4       52.53       75.68     19.48 o 
   4  13   4        0.47        8.15      8.74 o 
  -4 -12   5        0.02        1.42      6.85 o 
  -3 -12   5       33.63       38.61     12.51 o 
  -2 -12   5       12.87       13.81      9.68 o 
  -1 -12   5        6.97       12.28      9.56 o 
   0 -12   5        0.80        2.48      8.74 o 
   1 -12   5        8.75        6.73      9.45 o 
  -5 -11   5        0.18       -2.01      6.61 o 
  -4 -11   5        1.93        5.08      6.38 o 
  -3 -11   5        0.94        2.24      7.56 o 
  -2 -11   5       41.85       58.80     17.12 o 
  -1 -11   5        2.18        0.83      8.62 o 
   0 -11   5        2.69        3.07      8.15 o 
   1 -11   5        0.76        0.00      6.61 o 
   2 -11   5        2.20       12.04     11.10 o 
  -6 -10   5        0.32        2.51      5.13 o 
  -5 -10   5        5.16        9.33      6.72 o 
  -4 -10   5        9.13       12.04      7.32 o 
  -3 -10   5        1.30        1.77      7.79 o 
  -2 -10   5      162.82      200.12     24.91 o 
  -1 -10   5        3.42       -0.47      7.67 o 
   0 -10   5       32.35       25.62     10.39 o 
   1 -10   5       15.01       24.56     10.39 o 
   2 -10   5       17.69        9.92      8.26 o 
   4 -10   5        0.04        0.71     10.51 o 
  -7  -9   5        3.89       -1.65      7.44 o 
  -6  -9   5        0.04        1.14      4.26 o 
  -5  -9   5        0.63        1.88      4.82 o 
  -4  -9   5        3.95        0.59      6.38 o 
  -3  -9   5        1.72        0.00      8.38 o 
  -2  -9   5       67.86       68.24     17.47 o 
  -1  -9   5       97.37      151.59     23.61 o 
   0  -9   5        0.22        5.43      6.26 o 
   1  -9   5        5.19       -0.12      7.32 o 
   2  -9   5       65.18       72.74     10.57 o 
   3  -9   5       16.03        9.80      8.38 o 
   4  -9   5        0.30        6.49      9.56 o 
  -7  -8   5        1.65       -2.24      6.73 o 
  -6  -8   5        4.54        7.57      4.78 o 
  -5  -8   5        3.70        8.62      4.93 o 
  -4  -8   5        1.06       -0.71      6.02 o 
  -3  -8   5        0.20       -4.72      7.56 o 
  -2  -8   5        9.17        2.36      8.85 o 
  -1  -8   5        5.96        9.09      8.97 o 
   0  -8   5      372.67      346.75     25.62 o 
   1  -8   5     1271.48     1458.96     52.13 o 
   2  -8   5        2.58       -2.78      3.80 o 
   3  -8   5       76.85       76.03     14.99 o 
   4  -8   5        4.12        6.85      7.56 o 
   5  -8   5        0.98        8.26      6.61 o 
  -8  -7   5        0.24        2.72      8.03 o 
  -7  -7   5        2.18        0.94      6.97 o 
  -6  -7   5        0.36        0.28      3.98 o 
  -5  -7   5        1.05        1.46      3.89 o 
  -4  -7   5        3.96        8.54      5.21 o 
  -3  -7   5       75.91       75.56     13.22 o 
  -2  -7   5        6.72       14.17      8.15 o 
  -1  -7   5       19.59       15.11      8.74 o 
   0  -7   5       39.04       40.79      6.89 o 
   1  -7   5       41.46       48.86      8.05 o 
   2  -7   5      585.01      661.40     23.60 o 
   3  -7   5       68.80       72.57     10.03 o 
   4  -7   5       49.58       34.83     11.45 o 
   5  -7   5       19.97       23.26      9.68 o 
   6  -7   5        0.47        8.26      7.08 o 
  -8  -6   5        1.60        6.49      9.09 o 
  -7  -6   5        0.01        5.43      6.73 o 
  -6  -6   5       12.67       15.58      8.03 o 
  -5  -6   5        0.77        2.48      3.88 o 
  -4  -6   5      139.67      137.80     13.34 o 
  -3  -6   5       35.37       40.14     10.74 o 
  -2  -6   5        5.96       12.75      7.20 o 
  -1  -6   5        2.98        5.73      3.21 o 
   0  -6   5      530.11      583.41     27.51 o 
   1  -6   5       88.54      112.65      9.77 o 
   2  -6   5      115.72      116.09     20.07 o 
   3  -6   5     1273.38     1358.60    137.07 o 
   4  -6   5      227.45      243.45     21.84 o 
   5  -6   5       43.08       43.92     12.99 o 
   6  -6   5        6.86        8.38      6.85 o 
   7  -6   5        1.55        5.43      9.09 o 
  -8  -5   5        0.78        2.01      8.62 o 
  -7  -5   5        7.29        4.13      6.73 o 
  -6  -5   5        0.49        3.66      6.49 o 
  -5  -5   5        0.30        0.04      3.45 o 
  -4  -5   5        0.33       -1.36      2.69 o 
  -3  -5   5       21.05       37.32      7.44 o 
  -2  -5   5       31.62       26.66      3.40 o 
  -1  -5   5      389.68      430.37     38.72 o 
   0  -5   5        0.65        0.85      2.75 o 
   1  -5   5       73.51       90.02      7.98 o 
   2  -5   5       26.79       30.85      7.14 o 
   3  -5   5      120.08      127.86     15.17 o 
   4  -5   5      309.12      257.61     21.49 o 
   5  -5   5      172.16      142.74     20.19 o 
   6  -5   5        0.45        5.31      6.85 o 
   7  -5   5        1.90        7.67      8.62 o 
  -8  -4   5        0.18       -1.89      6.85 o 
  -7  -4   5        3.22        2.60      6.38 o 
  -6  -4   5        4.57        9.68      7.91 o 
  -5  -4   5        1.25        1.94      3.52 o 
  -4  -4   5       25.19       25.88      6.61 o 
  -3  -4   5       35.54       42.93      4.05 o 
  -2  -4   5        5.59        0.75      2.02 o 
  -1  -4   5     2812.14     3001.06     42.38 o 
   0  -4   5        6.22        9.53      3.31 o 
   1  -4   5      267.17      323.02     12.38 o 
   2  -4   5     1622.79     1729.26     64.94 o 
   3  -4   5      173.08      150.65     14.52 o 
   4  -4   5     1284.93     1200.94     42.62 o 
   5  -4   5       30.70       17.83      9.21 o 
   6  -4   5       72.84       67.89     15.82 o 
   7  -4   5        1.34       -1.65      6.85 o 
  -8  -3   5        8.63        7.56      8.26 o 
  -7  -3   5        0.63        1.65      7.20 o 
  -6  -3   5       36.96       34.47     11.45 o 
  -5  -3   5       71.17       60.40      7.77 o 
  -4  -3   5       62.97       72.34      5.87 o 
  -3  -3   5       44.92       52.52      4.80 o 
  -2  -3   5        6.27        6.41      2.18 o 
  -1  -3   5        0.30        3.83      3.25 o 
   0  -3   5        1.21        3.27      2.58 o 
   1  -3   5       15.63       18.68      3.97 o 
   2  -3   5      111.41      108.52     12.63 o 
   3  -3   5      229.83      181.94     14.05 o 
   4  -3   5       44.94       51.03      5.96 o 
   5  -3   5       22.70       26.49      7.91 o 
   6  -3   5       82.00       95.76     12.25 o 
   7  -3   5       45.28       59.98     16.53 o 
   8  -3   5        2.50        3.31      8.97 o 
  -8  -2   5        2.20        7.32      7.79 o 
  -7  -2   5        2.29        0.71      7.08 o 
  -6  -2   5        6.90        5.04      4.94 o 
  -5  -2   5       88.69      128.56     19.95 o 
  -4  -2   5      129.12       58.58     30.63 o 
  -3  -2   5      494.08      518.61     22.84 o 
  -2  -2   5        5.10        7.97      2.33 o 
  -1  -2   5      861.73      295.40    382.29 o 
   0  -2   5     1561.13     1692.39     19.85 o 
   1  -2   5     4250.38     4649.41     57.32 o 
   2  -2   5       52.63       61.89      5.84 o 
   3  -2   5      373.15      379.70      9.70 o 
   4  -2   5      215.71      200.92      7.65 o 
   5  -2   5        2.85        1.48      3.67 o 
   6  -2   5      441.75      429.98     23.79 o 
   7  -2   5       67.90       76.83     11.46 o 
   8  -2   5       11.65        5.79      8.62 o 
  -8  -1   5        1.05        0.00      7.08 o 
  -7  -1   5        0.05       -1.43      4.25 o 
  -6  -1   5        0.40        1.95      4.76 o 
  -5  -1   5       12.94       12.43      5.80 o 
  -4  -1   5      549.09      547.10     28.05 o 
  -3  -1   5       19.13       24.28      3.92 o 
  -2  -1   5      239.44      234.77      7.51 o 
  -1  -1   5       26.72       23.71      8.77 o 
   0  -1   5        4.89        7.27      1.75 o 
   1  -1   5       71.65       68.74      5.19 o 
   2  -1   5       38.07       41.55      3.08 o 
   3  -1   5      150.35      143.33      5.88 o 
   4  -1   5       61.08       53.88      4.59 o 
   5  -1   5        2.16       -0.41      3.17 o 
   6  -1   5       18.17       12.40      5.55 o 
   7  -1   5        6.26        7.12      5.16 o 
   8  -1   5      263.62      271.95     56.14 o 
  -8   0   5       52.31       47.64     10.89 o 
  -7   0   5        1.00        3.05      5.71 o 
  -6   0   5        8.97        5.19      5.56 o 
  -5   0   5       47.98       39.46      8.47 o 
  -4   0   5       60.99       66.91      5.92 o 
  -3   0   5       80.36       74.97      5.11 o 
  -2   0   5     2380.65     2539.13     25.56 o 
  -1   0   5      219.25      213.62      6.60 o 
   0   0   5     1053.17     1124.42     17.61 o 
   1   0   5      620.91      630.58     13.40 o 
   2   0   5      504.16      532.00     11.18 o 
   3   0   5        3.63        2.80      1.59 o 
   4   0   5       23.31       22.62      4.78 o 
   5   0   5        0.33        2.69      3.59 o 
   6   0   5        0.28       -0.42      3.61 o 
   7   0   5       37.00       48.75      8.84 o 
   8   0   5       27.37       29.62      8.00 o 
   9   0   5        8.01       15.47     12.51 o 
  -8   1   5       94.06      103.50     14.93 o 
  -7   1   5        0.38        2.00      4.64 o 
  -6   1   5       72.64       71.22     10.86 o 
  -5   1   5        0.99        2.19      4.26 o 
  -4   1   5      149.92      156.57     10.92 o 
  -3   1   5      132.67      125.69      6.27 o 
  -2   1   5       49.48       54.59      4.52 o 
  -1   1   5      144.52      144.96      5.74 o 
   0   1   5        2.37        4.19      2.13 o 
   1   1   5      301.89      324.60      9.93 o 
   2   1   5      718.68      647.58     20.19 o 
   3   1   5      202.00      181.28      8.05 o 
   4   1   5       96.90       76.26      6.49 o 
   5   1   5      245.12      250.56     16.82 o 
   6   1   5        0.59       -0.62      3.34 o 
   7   1   5      100.43      110.64     12.85 o 
   8   1   5       51.87       68.46     13.16 o 
   9   1   5        0.44        0.90      5.63 o 
  -8   2   5       14.91       26.93      8.94 o 
  -7   2   5        7.16        4.69      5.84 o 
  -6   2   5      369.93      415.47     32.17 o 
  -5   2   5        6.00        5.54      5.19 o 
  -4   2   5        3.31        3.16      4.08 o 
  -3   2   5      167.05      164.50     10.30 o 
  -2   2   5       63.73       67.85      7.30 o 
  -1   2   5     2949.51     3181.11     49.47 o 
   0   2   5     2840.08     2697.75     40.97 o 
   1   2   5      827.58      846.87     21.72 o 
   2   2   5      736.91      706.26     21.02 o 
   3   2   5      184.94      215.47     12.16 o 
   4   2   5      110.22      100.29      7.05 o 
   5   2   5      128.22      139.29      9.31 o 
   6   2   5       56.29       59.60      8.48 o 
   7   2   5       30.81       27.40      6.71 o 
   8   2   5       12.16       16.08      6.20 o 
   9   2   5        2.90        3.26      5.30 o 
  -7   3   5        0.92       -3.70      4.80 o 
  -6   3   5      128.69      145.80     16.00 o 
  -5   3   5       44.38       49.45      9.73 o 
  -4   3   5      327.30      301.36     16.26 o 
  -3   3   5        0.49        3.07      4.96 o 
  -2   3   5       27.72       27.27      8.15 o 
  -1   3   5       37.46       38.61      7.20 o 
   0   3   5     1390.85     1428.92     30.70 o 
   1   3   5      649.63      612.75     18.77 o 
   2   3   5        9.36        4.52      2.77 o 
   3   3   5     1033.29     1008.26     26.21 o 
   4   3   5       30.25       44.86      7.44 o 
   5   3   5       40.98       49.18      5.40 o 
   6   3   5      279.71      252.51     31.23 o 
   7   3   5        0.66       -0.21      3.62 o 
   8   3   5        9.74        9.61      5.46 o 
   9   3   5       23.08       16.41      8.62 o 
  -7   4   5        7.78        5.43      9.56 o 
  -6   4   5       26.33       40.50     13.58 o 
  -5   4   5      220.25      237.07     22.67 o 
  -4   4   5      420.89      382.29     23.85 o 
  -3   4   5      122.86      147.93     16.53 o 
  -2   4   5       19.61       28.93      7.79 o 
  -1   4   5       75.90       91.62      9.92 o 
   0   4   5        4.73        5.31      3.31 o 
   1   4   5     1430.14     1501.65     31.40 o 
   2   4   5      711.36      685.83     19.72 o 
   3   4   5       87.11       93.62      8.15 o 
   4   4   5      139.84      212.87     13.46 o 
   5   4   5      151.91      177.85     10.23 o 
   6   4   5      126.88      141.27     10.92 o 
   7   4   5        1.30        3.74      4.26 o 
   8   4   5        3.59       12.87      8.50 o 
   9   4   5        1.65        4.60      6.38 o 
  -7   5   5        9.81       19.83     12.16 o 
  -6   5   5       10.43       13.46      9.21 o 
  -5   5   5       49.61       48.17     12.99 o 
  -4   5   5      292.01      274.73     23.61 o 
  -3   5   5      174.60      143.98      9.39 o 
  -2   5   5      486.79      450.53     22.79 o 
  -1   5   5       83.99       81.94      9.56 o 
   0   5   5       71.17       66.71      8.97 o 
   1   5   5      361.90      348.29     14.99 o 
   2   5   5       24.55       31.29      5.43 o 
   3   5   5      209.04      220.09      9.89 o 
   4   5   5      207.57      186.99     52.54 o 
   5   5   5       42.57       16.95      6.97 o 
   6   5   5      327.92      191.50     89.91 o 
   7   5   5        3.83        0.83      6.02 o 
   8   5   5       87.82       53.84     13.34 o 
   9   5   5        8.99        9.92      7.44 o 
  -6   6   5       14.29       16.88     10.04 o 
  -5   6   5        0.14        0.35      6.26 o 
  -4   6   5        3.55       -2.13      5.43 o 
  -3   6   5      382.07      341.56     22.79 o 
  -2   6   5      210.43      210.93     11.04 o 
  -1   6   5      336.47      314.92     14.46 o 
   0   6   5        8.91        8.67      3.29 o 
   1   6   5       20.16       25.06      4.41 o 
   2   6   5        0.85       -0.36      1.79 o 
   3   6   5       23.28       33.53      4.81 o 
   4   6   5       48.62       39.25      5.44 o 
   5   6   5        4.20        6.49      5.55 o 
   6   6   5      155.75      156.43     16.65 o 
   7   6   5       14.46       21.84     10.39 o 
   8   6   5       13.86       12.04      9.09 o 
   9   6   5        0.19        8.38      8.26 o 
  -6   7   5        0.79        8.85      6.26 o 
  -5   7   5        1.26        5.55      6.61 o 
  -4   7   5        5.02        6.26      7.20 o 
  -3   7   5       68.46       76.51     14.76 o 
  -2   7   5      786.24      731.54     21.08 o 
  -1   7   5      126.82      115.06     11.92 o 
   0   7   5       88.20       90.82      7.51 o 
   1   7   5        3.82        9.14      3.34 o 
   2   7   5       22.87       19.50      4.13 o 
   3   7   5      167.87      148.01      8.19 o 
   4   7   5      148.71      177.33     18.42 o 
   5   7   5       72.63       79.57     14.99 o 
   6   7   5       51.35       66.59     14.52 o 
   7   7   5       18.47       23.38     11.45 o 
   8   7   5       22.93       35.89     11.81 o 
   9   7   5        0.00        1.42      7.44 o 
  -5   8   5        2.57        7.20      6.97 o 
  -4   8   5        7.66        8.50      7.08 o 
  -3   8   5        7.53        6.26      5.79 o 
  -2   8   5        0.52        2.43      3.29 o 
  -1   8   5      162.43      151.56     10.43 o 
   0   8   5        5.04        7.84      3.53 o 
   1   8   5        0.62        0.24      2.75 o 
   2   8   5       69.26       69.01      7.31 o 
   3   8   5        4.04        4.01      6.49 o 
   4   8   5       16.19       24.44      9.56 o 
   5   8   5        9.02       16.29      8.74 o 
   8   8   5       12.81       12.16      8.03 o 
  -5   9   5        0.76        1.65      7.20 o 
  -4   9   5       31.79       39.91     11.33 o 
  -3   9   5        7.91        9.56      7.20 o 
  -2   9   5       23.65       22.88      5.60 o 
  -1   9   5      312.95      283.19     14.47 o 
   0   9   5        4.93        2.71      3.74 o 
   1   9   5      114.10      124.04      9.31 o 
   2   9   5        2.07        8.97      6.38 o 
   3   9   5       51.59       71.07     15.35 o 
   4   9   5        1.05        8.50      7.20 o 
   5   9   5       10.66       20.78     10.39 o 
   6   9   5       20.55       31.52     12.63 o 
   7   9   5        7.20        7.08      8.26 o 
   8   9   5        1.16       -2.36      6.26 o 
  -4  10   5        0.42        4.60      6.61 o 
  -3  10   5        2.14        6.26      5.90 o 
  -2  10   5        8.73       19.72      9.21 o 
  -1  10   5       12.82       11.45      6.73 o 
   0  10   5        4.89        6.91      3.83 o 
   1  10   5       28.60       37.54     11.57 o 
   2  10   5      159.91      179.57     20.31 o 
   3  10   5       11.30       16.88      8.85 o 
   4  10   5        0.43       -5.84      3.90 o 
   5  10   5        0.03        6.26      8.03 o 
   6  10   5        0.19       -2.60      8.62 o 
   7  10   5        6.77       13.22      8.03 o 
  -3  11   5        5.72        9.56      7.32 o 
  -2  11   5       10.41       24.44      8.38 o 
  -1  11   5        1.88        7.32      4.25 o 
   0  11   5        2.69        2.36      5.55 o 
   1  11   5      446.85      395.51     29.63 o 
   2  11   5       62.03       66.00     16.17 o 
   3  11   5       73.97       90.55     19.01 o 
   4  11   5        5.35        5.08      6.49 o 
   5  11   5        4.70        0.59      7.67 o 
   6  11   5        2.98        2.01      9.92 o 
   7  11   5        1.00       -3.19      9.21 o 
  -1  12   5        0.91        3.54      5.31 o 
   0  12   5        0.07        4.96      6.97 o 
   1  12   5       54.65       69.07     16.77 o 
   2  12   5       18.92       15.35      9.68 o 
   3  12   5       32.16       44.39     14.88 o 
   4  12   5       62.05       81.23     20.31 o 
   5  12   5        0.09       -4.60      7.67 o 
   6  12   5        5.17       13.58     10.15 o 
   0  13   5        0.07       -5.31      6.14 o 
   1  13   5        0.26        3.31      7.44 o 
   2  13   5        6.79        6.49      7.91 o 
   3  13   5       19.41       27.74     13.34 o 
   4  13   5       11.60       24.79     11.81 o 
  -3 -12   6       15.48       13.34      8.62 o 
  -2 -12   6        0.02       -1.89      7.08 o 
  -1 -12   6        0.38        1.53      8.15 o 
   0 -12   6        0.23        5.67      8.03 o 
  -5 -11   6        0.65        2.45      5.67 o 
  -4 -11   6       74.50       71.19     16.65 o 
  -3 -11   6       60.33       70.48     15.82 o 
  -2 -11   6       70.15       74.38     17.59 o 
  -1 -11   6        1.53        3.90      7.08 o 
   0 -11   6       20.29       16.29     11.22 o 
   1 -11   6        0.52        3.54      7.91 o 
   2 -11   6        2.66        2.13     10.51 o 
  -6 -10   6        0.22        4.68      6.67 o 
  -5 -10   6        3.79       11.18      5.39 o 
  -4 -10   6        0.03        4.13      5.90 o 
  -3 -10   6       26.92       25.74      9.33 o 
  -2 -10   6       18.92       24.44     11.33 o 
  -1 -10   6      105.05      103.90     18.89 o 
   0 -10   6       29.29       27.98     12.04 o 
   1 -10   6        0.26        1.53      7.91 o 
   2 -10   6       38.71       54.43     15.70 o 
  -6  -9   6        7.18       11.19      5.68 o 
  -5  -9   6        2.48        5.78      5.80 o 
  -4  -9   6        0.06        4.25      6.73 o 
  -3  -9   6        5.67        5.43      7.08 o 
  -2  -9   6       17.24       14.88      9.33 o 
  -1  -9   6       95.06       83.94     16.53 o 
   0  -9   6        0.82        7.08      7.20 o 
   1  -9   6       24.15       26.09     11.22 o 
   2  -9   6        1.63        6.14      8.74 o 
   3  -9   6        0.44        0.35      5.55 o 
   4  -9   6        0.26       -3.31      4.72 o 
  -7  -8   6       20.33       27.74     11.22 o 
  -6  -8   6       32.33       34.71      8.47 o 
  -5  -8   6        0.06        3.80      4.79 o 
  -4  -8   6        0.13       -0.24      4.09 o 
  -3  -8   6        2.22        4.37      6.02 o 
  -2  -8   6       17.61       13.46      7.91 o 
  -1  -8   6       46.68       44.27     11.69 o 
   0  -8   6      971.16     1025.74     45.93 o 
   1  -8   6       83.84       95.69     10.87 o 
   2  -8   6      497.86      601.52     24.24 o 
   3  -8   6        9.35        7.32      7.44 o 
   4  -8   6       22.83       23.38      9.92 o 
   5  -8   6       24.39       52.30     13.34 o 
  -7  -7   6        1.90       -0.24      6.38 o 
  -6  -7   6        0.94        2.71      4.25 o 
  -5  -7   6       28.78       34.50      7.26 o 
  -4  -7   6       53.26       63.26      9.69 o 
  -3  -7   6        0.85        0.24      5.31 o 
  -2  -7   6       22.51       18.65      8.97 o 
  -1  -7   6        5.32        4.01      6.14 o 
   0  -7   6       10.09        9.72      4.54 o 
   1  -7   6       17.46       22.91      6.20 o 
   2  -7   6       20.56       19.98      6.64 o 
   3  -7   6        1.32        8.13      5.06 o 
   4  -7   6        8.28       14.40      9.21 o 
   5  -7   6       46.99       40.50     12.51 o 
   6  -7   6       12.66       15.82      8.85 o 
  -8  -6   6        0.03        4.84      8.38 o 
  -7  -6   6        0.01       10.98      8.26 o 
  -6  -6   6       11.08        8.50      7.44 o 
  -5  -6   6       19.32       16.88      5.65 o 
  -4  -6   6        6.13        2.05      4.06 o 
  -3  -6   6       29.89       34.00      8.15 o 
  -2  -6   6       42.94       33.18      9.80 o 
  -1  -6   6        2.24        0.46      2.30 o 
   0  -6   6        7.64        8.12      4.10 o 
   1  -6   6        4.07        5.28      4.04 o 
   2  -6   6     3272.72     3534.40     90.08 o 
   3  -6   6     1497.52     1461.04     99.94 o 
   4  -6   6      390.26      327.74     24.32 o 
   5  -6   6       48.97       48.05     13.22 o 
   6  -6   6        2.50        4.72      5.43 o 
  -8  -5   6       11.79        9.45      8.97 o 
  -7  -5   6        0.58       -3.78      4.60 o 
  -6  -5   6        3.26        3.42      4.96 o 
  -5  -5   6       30.83       22.71      6.27 o 
  -4  -5   6        0.04        3.41      3.75 o 
  -3  -5   6      168.61      162.66     13.93 o 
  -2  -5   6        3.18        1.42      4.84 o 
  -1  -5   6      112.55      111.86      7.32 o 
   0  -5   6       74.29       87.54      7.42 o 
   1  -5   6       75.31       76.97      8.14 o 
   2  -5   6        0.31        0.50      3.55 o 
   3  -5   6       77.56       84.04     14.64 o 
   4  -5   6      227.01      189.96     18.30 o 
   5  -5   6       61.70       56.43     13.34 o 
   6  -5   6        2.91        1.18      5.55 o 
   7  -5   6       38.33       40.38     12.75 o 
  -8  -4   6       11.61       15.23     11.22 o 
  -7  -4   6        0.00        0.35      5.43 o 
  -6  -4   6        0.42       -1.65      4.72 o 
  -5  -4   6       67.33       60.34      8.20 o 
  -4  -4   6       18.38       14.04      4.90 o 
  -3  -4   6       85.40       85.21      5.39 o 
  -2  -4   6      750.74      692.49     18.49 o 
  -1  -4   6        0.98        2.43      2.25 o 
   0  -4   6      166.70      199.58      9.76 o 
   1  -4   6       37.38       54.49      6.72 o 
   2  -4   6      127.55      116.99     18.18 o 
   3  -4   6       96.65      100.51      9.79 o 
   4  -4   6      652.34      554.31     28.34 o 
   5  -4   6      227.32      210.04     20.07 o 
   6  -4   6        6.48        4.84      6.97 o 
   7  -4   6       11.07       10.39      9.56 o 
  -8  -3   6        2.54        6.02      8.97 o 
  -7  -3   6        1.50       -4.49      5.79 o 
  -6  -3   6       25.13       20.19      8.85 o 
  -5  -3   6       80.28       92.18      9.14 o 
  -4  -3   6       22.56       16.86      3.88 o 
  -3  -3   6       58.51       63.12      5.42 o 
  -2  -3   6       17.55       18.48      3.21 o 
  -1  -3   6      480.33      475.51     10.56 o 
   0  -3   6      849.78      890.91     18.83 o 
   1  -3   6       59.44       72.37      7.15 o 
   2  -3   6        0.31       -0.76      2.41 o 
   3  -3   6      115.71       95.07      8.15 o 
   4  -3   6      109.44      104.37      8.56 o 
   5  -3   6      114.00       98.94     15.35 o 
   6  -3   6      944.92      931.64     42.98 o 
   7  -3   6       56.39       46.40     14.05 o 
   8  -3   6       21.69       21.72     10.86 o 
  -8  -2   6        0.05       -6.85      6.61 o 
  -7  -2   6        9.45        6.26      8.50 o 
  -6  -2   6       35.68       40.14     11.57 o 
  -5  -2   6      192.98      190.16     13.81 o 
  -4  -2   6       16.91       15.87      4.47 o 
  -3  -2   6        3.50        4.17      2.38 o 
  -2  -2   6      419.16      223.70    133.25 o 
  -1  -2   6      405.78      407.36      9.43 o 
   0  -2   6      755.77      919.28     21.00 o 
   1  -2   6      912.46     1066.40     21.04 o 
   2  -2   6        0.61       -0.69      2.18 o 
   3  -2   6      137.58      136.83      6.21 o 
   4  -2   6       78.31       74.82      5.61 o 
   5  -2   6       60.46       65.65      8.97 o 
   6  -2   6        0.37        2.10      4.21 o 
   7  -2   6       90.83       90.44     18.30 o 
   8  -2   6       28.29       39.32     13.81 o 
  -8  -1   6        4.11        3.78      8.50 o 
  -7  -1   6        4.32        3.42      6.73 o 
  -6  -1   6        8.35       11.42      5.65 o 
  -5  -1   6       10.10        5.58      4.80 o 
  -4  -1   6      487.46      518.41     28.22 o 
  -3  -1   6      374.01      465.92     12.72 o 
  -2  -1   6      335.19      383.14     20.15 o 
  -1  -1   6      233.09      225.46      9.02 o 
   0  -1   6      410.84      428.99      9.06 o 
   1  -1   6      153.24      174.17      8.04 o 
   2  -1   6        6.08        4.94      1.73 o 
   3  -1   6      128.25      128.02      7.42 o 
   4  -1   6      128.28      133.19      6.34 o 
   5  -1   6      339.17      331.68     14.73 o 
   6  -1   6      296.55      331.60     16.93 o 
   7  -1   6        0.10        2.70      4.42 o 
   8  -1   6      382.89      487.48     37.43 o 
  -8   0   6       16.12       17.47     10.27 o 
  -7   0   6        0.25       -2.43      5.17 o 
  -6   0   6        5.46        1.79      4.61 o 
  -5   0   6       79.18       83.53     10.29 o 
  -4   0   6       56.84       65.33      6.58 o 
  -3   0   6     1795.90     2018.64     38.32 o 
  -2   0   6      270.32      284.60      9.11 o 
  -1   0   6     1398.14     1467.16     18.05 o 
   0   0   6      699.73      651.35     14.61 o 
   1   0   6      244.51      245.71     11.81 o 
   2   0   6      152.65      148.07      4.82 o 
   3   0   6      154.76      160.65      6.03 o 
   4   0   6      134.09      124.76      7.86 o 
   5   0   6       80.78       86.85      9.04 o 
   6   0   6        8.28        7.22      4.34 o 
   7   0   6       15.83       23.01      6.62 o 
   8   0   6        0.50       -4.72      8.03 o 
   9   0   6        9.32       30.22     12.51 o 
  -8   1   6        4.04        8.43      6.72 o 
  -7   1   6       11.85       18.91      7.42 o 
  -6   1   6        1.74        4.27      4.40 o 
  -5   1   6       40.55       36.23      7.62 o 
  -4   1   6       17.98       20.21      7.50 o 
  -3   1   6       75.15       82.45      8.45 o 
  -2   1   6     5317.37     6338.39     95.71 o 
  -1   1   6      892.88      934.71     14.47 o 
   0   1   6     1327.88     1406.94     78.45 o 
   1   1   6      678.93      655.77     14.61 o 
   2   1   6        0.23       -1.53      2.48 o 
   3   1   6        6.05        5.99      2.62 o 
   4   1   6     1563.21     1609.81     27.21 o 
   5   1   6        1.68        4.34      3.33 o 
   6   1   6       83.77       80.35      9.27 o 
   7   1   6        7.61        9.92      4.82 o 
   8   1   6       48.85       50.79      9.92 o 
   9   1   6        5.92        7.56      9.45 o 
  -8   2   6       14.12       16.92      7.67 o 
  -7   2   6       55.67       59.38     11.71 o 
  -6   2   6      135.62      141.43     14.93 o 
  -5   2   6        0.26       -0.40      4.22 o 
  -4   2   6       46.97       54.33      9.07 o 
  -3   2   6        1.54        1.06      3.34 o 
  -2   2   6      936.20      953.92     21.79 o 
  -1   2   6     1155.19     1124.79     29.75 o 
   0   2   6      574.40      558.44     19.24 o 
   1   2   6       99.04       95.63      8.15 o 
   2   2   6       55.34       48.29      7.44 o 
   3   2   6       67.77       58.91      8.50 o 
   4   2   6       60.82       57.17      6.25 o 
   5   2   6       42.27       43.51      6.72 o 
   6   2   6       23.17       28.22      6.51 o 
   7   2   6        1.83        3.23      4.09 o 
   8   2   6        5.61        7.58      4.95 o 
   9   2   6       25.53       23.74      8.80 o 
  -7   3   6        2.15        5.17      6.15 o 
  -6   3   6      619.70      708.87     50.83 o 
  -5   3   6        3.37        4.35      5.68 o 
  -4   3   6       71.82       84.12     10.63 o 
  -3   3   6      325.42      363.05     22.55 o 
  -2   3   6      853.72      894.10     31.64 o 
  -1   3   6     2351.88     2360.09     45.81 o 
   0   3   6      647.93      573.79     20.19 o 
   1   3   6     1414.34     1469.42     31.76 o 
   2   3   6       76.98       63.87      7.32 o 
   3   3   6      124.68      133.06     10.98 o 
   4   3   6       10.28       15.82      5.90 o 
   5   3   6        0.92        1.86      2.86 o 
   6   3   6      441.17      458.97     26.39 o 
   7   3   6       35.41       46.37      8.32 o 
   8   3   6        1.83        7.45      5.04 o 
   9   3   6        8.35        9.92      6.61 o 
  -7   4   6       33.77       32.59     13.70 o 
  -6   4   6       22.39       25.86     12.28 o 
  -5   4   6       33.00       45.45     12.51 o 
  -4   4   6        0.51        1.89      5.55 o 
  -3   4   6        2.91       -0.94      4.13 o 
  -2   4   6        4.12        0.12      4.25 o 
  -1   4   6      206.38      221.13     15.82 o 
   0   4   6      184.56      171.19     12.04 o 
   1   4   6       48.37       43.09      6.49 o 
   2   4   6      672.83      608.97     20.43 o 
   3   4   6      102.12       81.23      8.74 o 
   4   4   6      149.62      178.39     12.51 o 
   5   4   6      192.03      189.49     15.11 o 
   6   4   6        0.32        0.47      3.63 o 
   7   4   6        1.07        4.23      4.38 o 
   8   4   6        5.24        3.19      7.44 o 
   9   4   6        0.20        6.97      7.08 o 
  -7   5   6        0.04        1.06      7.44 o 
  -6   5   6        6.57        9.92      7.67 o 
  -5   5   6       32.59       29.63     11.92 o 
  -4   5   6      915.96      908.26     38.37 o 
  -3   5   6       11.24       11.45      8.03 o 
  -2   5   6      576.69      478.04     24.91 o 
  -1   5   6       13.30        9.56      5.08 o 
   0   5   6      649.84      587.37     22.43 o 
   1   5   6     1841.62     1788.66     36.84 o 
   2   5   6     1123.49     1137.78     28.34 o 
   3   5   6     1165.77     1268.48     33.06 o 
   4   5   6        5.50        5.43      4.72 o 
   5   5   6      239.71      233.99     12.05 o 
   6   5   6      100.61      109.34      8.39 o 
   7   5   6        0.09        3.66      5.79 o 
   8   5   6        2.41       -0.94      6.97 o 
   9   5   6        0.85       11.33      7.91 o 
  -6   6   6        1.62        3.66      7.44 o 
  -5   6   6        8.38        2.48      5.90 o 
  -4   6   6       47.35       46.99     12.63 o 
  -3   6   6        0.79       -0.71      5.43 o 
  -2   6   6       45.85       41.17      6.32 o 
  -1   6   6       49.08       46.52      9.92 o 
   0   6   6       18.54       16.41      5.55 o 
   1   6   6       24.44       21.25      5.79 o 
   2   6   6       13.04       14.99      4.84 o 
   3   6   6      184.67      186.49     16.29 o 
   4   6   6      514.98      485.88     38.13 o 
   5   6   6        9.50       16.84      5.11 o 
   6   6   6      178.22      253.25     21.49 o 
   7   6   6       15.20        6.38      7.67 o 
   8   6   6        0.44        0.12      6.49 o 
   9   6   6        2.26       -1.53      6.49 o 
  -6   7   6        0.52       -2.01      6.97 o 
  -5   7   6        0.49        2.60      6.49 o 
  -4   7   6        4.33        6.14      6.49 o 
  -3   7   6     1106.35     1088.07     42.15 o 
  -2   7   6       78.95       76.45      8.79 o 
  -1   7   6      344.90      355.89     15.07 o 
   0   7   6      298.75      299.54     13.15 o 
   1   7   6      197.14      192.03     10.76 o 
   2   7   6      275.32      235.67     22.31 o 
   3   7   6       70.89       81.47      7.24 o 
   4   7   6      232.34      218.65     13.22 o 
   5   7   6      143.12      174.62     19.48 o 
   6   7   6        5.56       11.10      7.79 o 
   7   7   6        2.63        4.60      8.38 o 
   8   7   6       44.34       38.37     14.17 o 
  -5   8   6        0.30        5.79      6.26 o 
  -4   8   6        6.99        6.61      5.79 o 
  -3   8   6        4.45        3.90      6.73 o 
  -2   8   6       72.52       74.25      8.59 o 
  -1   8   6       16.53       24.47      5.84 o 
   0   8   6      483.96      430.17     16.51 o 
   1   8   6        7.93        4.47      3.16 o 
   2   8   6      307.83      308.95     15.17 o 
   3   8   6      226.39      242.38     21.02 o 
   4   8   6        0.73       -5.79      4.49 o 
   5   8   6      146.50      175.09     19.83 o 
   6   8   6        0.01       -2.48      5.31 o 
   8   8   6       15.52       19.24      8.74 o 
  -4   9   6       11.65       18.54      8.50 o 
  -3   9   6       60.96       65.17     13.58 o 
  -2   9   6       14.02       13.39      4.72 o 
  -1   9   6     1073.16      994.39     33.88 o 
   0   9   6      794.81      763.83     22.93 o 
   1   9   6      309.90      322.70     15.09 o 
   2   9   6        1.50       -0.47      4.96 o 
   3   9   6        1.13       -3.42      4.60 o 
   4   9   6       57.61       61.75     15.11 o 
   5   9   6        1.74        4.72      7.44 o 
   6   9   6        0.02       -0.24      7.32 o 
   7   9   6        3.65       15.11      9.56 o 
   8   9   6        8.42        9.45      8.03 o 
  -4  10   6        3.48        6.26      7.32 o 
  -3  10   6        5.90        7.44      6.14 o 
  -2  10   6        0.35        2.01      6.14 o 
  -1  10   6        4.55        2.55      3.91 o 
   0  10   6      122.39      112.51     10.35 o 
   1  10   6      181.42      191.26     19.72 o 
   2  10   6      404.68      458.91     31.40 o 
   3  10   6        0.16        3.31      6.14 o 
   4  10   6      103.67      118.30     20.54 o 
   5  10   6       52.00       75.32     17.24 o 
   6  10   6        3.98        5.90      8.38 o 
   7  10   6       20.49       23.14     11.10 o 
  -3  11   6        5.73        9.09      6.73 o 
  -2  11   6       33.72       33.18      9.80 o 
  -1  11   6       54.71       64.96      9.61 o 
   0  11   6       30.86       31.17     10.86 o 
   1  11   6        9.35        9.21      7.56 o 
   2  11   6       91.00       93.62     18.42 o 
   3  11   6       51.55       57.85     15.35 o 
   4  11   6        0.46        2.13      6.61 o 
   5  11   6       14.36       33.41     12.63 o 
   6  11   6        0.16        2.48      7.44 o 
   7  11   6        3.12        2.95     11.33 o 
  -1  12   6        0.57        4.49      6.85 o 
   0  12   6        0.15       -1.89      5.67 o 
   1  12   6        0.30        1.30      6.26 o 
   2  12   6        1.91       -0.83      6.26 o 
   3  12   6      202.53      223.97     25.50 o 
   4  12   6        0.26       -4.84      5.31 o 
   5  12   6        9.43       19.83      9.92 o 
   6  12   6        0.15        2.48      8.97 o 
   0  13   6        1.67        5.08      7.44 o 
   1  13   6        0.70        2.13      6.97 o 
   2  13   6        4.53        3.19      7.20 o 
   3  13   6        7.81        1.42      7.67 o 
   4  13   6        6.49       19.83     10.51 o 
  -4 -11   7        0.14       -0.12      7.08 o 
  -3 -11   7        1.66        2.13      6.02 o 
  -2 -11   7        0.04       -0.24      6.73 o 
  -1 -11   7        9.76        8.38      7.56 o 
   1 -11   7        0.08        7.91      8.62 o 
   2 -11   7        1.66        0.83     10.86 o 
  -5 -10   7        0.37        3.28      5.04 o 
  -4 -10   7        0.49        4.72      7.32 o 
  -3 -10   7        4.98       10.63      7.44 o 
  -2 -10   7      418.01      303.31     25.74 o 
  -1 -10   7       84.35       78.75     17.36 o 
   0 -10   7      125.62      120.66     22.43 o 
   1 -10   7        1.07        1.42      8.26 o 
   2 -10   7        4.02        6.49      8.38 o 
  -6  -9   7       13.90       17.89      6.94 o 
  -5  -9   7        0.39       -0.05      4.59 o 
  -4  -9   7        4.20        6.97      5.34 o 
  -3  -9   7       21.06       27.98     11.45 o 
  -2  -9   7       26.71       17.12      8.97 o 
  -1  -9   7       57.12       53.13     13.81 o 
   0  -9   7      144.25      133.41     22.43 o 
   1  -9   7        0.11       -0.59      7.44 o 
   2  -9   7       29.82       25.38     12.40 o 
   3  -9   7        9.81       23.38      9.09 o 
   4  -9   7       12.71       26.92     10.39 o 
  -7  -8   7       11.32       15.82     10.39 o 
  -6  -8   7        3.51        3.33      4.69 o 
  -5  -8   7        4.39        0.99      4.37 o 
  -4  -8   7        9.57        5.89      5.34 o 
  -3  -8   7       17.73       20.54      9.80 o 
  -2  -8   7       16.47       35.18     11.69 o 
  -1  -8   7       49.11       45.45     12.87 o 
   0  -8   7     1484.07     1487.25     55.14 o 
   1  -8   7      101.19      125.50     20.90 o 
   2  -8   7      217.78      247.21     15.49 o 
   3  -8   7        3.57        3.90      8.15 o 
   4  -8   7       85.11       83.71     16.65 o 
   5  -8   7       54.70       52.89     14.99 o 
  -7  -7   7       38.98       35.30     12.40 o 
  -6  -7   7        4.59        0.83      6.32 o 
  -5  -7   7        0.03        2.57      4.30 o 
  -4  -7   7        9.47       12.72      5.30 o 
  -3  -7   7       24.25       16.40     10.39 o 
  -2  -7   7        5.57        6.85      8.03 o 
  -1  -7   7       10.41       10.27      7.67 o 
   0  -7   7        0.62        2.01      6.26 o 
   1  -7   7       10.91       12.23      5.91 o 
   2  -7   7        3.58        6.73      5.16 o 
   3  -7   7        9.77        7.73      5.80 o 
   4  -7   7       16.21       24.79      9.92 o 
   5  -7   7       20.71       15.94      9.56 o 
   6  -7   7        8.33       21.96     11.69 o 
  -7  -6   7        5.63        9.09      8.62 o 
  -6  -6   7       22.82       22.20     10.39 o 
  -5  -6   7        4.35        9.75      4.67 o 
  -4  -6   7      188.15      157.63     11.19 o 
  -3  -6   7        0.13        0.32      3.55 o 
  -2  -6   7       86.07       71.78     13.93 o 
  -1  -6   7       78.84       79.34     14.88 o 
   0  -6   7        1.07        0.45      3.63 o 
   1  -6   7      277.56      274.86     14.48 o 
   2  -6   7      154.60      156.12     24.79 o 
   3  -6   7      628.77      715.97     37.78 o 
   4  -6   7       19.37       22.08      9.92 o 
   5  -6   7        2.08        5.79      6.38 o 
   6  -6   7       24.34       29.99     10.98 o 
  -8  -5   7        2.54        9.33     10.51 o 
  -7  -5   7        9.76       19.24      9.56 o 
  -6  -5   7        2.27       12.40      8.50 o 
  -5  -5   7        0.34       -0.53      3.30 o 
  -4  -5   7        9.11       10.20      4.69 o 
  -3  -5   7       11.97       20.84      5.21 o 
  -2  -5   7      454.78      429.97     52.48 o 
  -1  -5   7      128.25      127.71      7.94 o 
   0  -5   7        0.04        4.46      3.58 o 
   1  -5   7       72.12       84.39      8.38 o 
   2  -5   7      176.81      157.43     11.14 o 
   3  -5   7       29.41       29.94      7.56 o 
   4  -5   7     1746.12     1640.97     52.89 o 
   5  -5   7        2.15        0.00      6.73 o 
   6  -5   7        2.03        4.37      6.14 o 
   7  -5   7        0.24        0.59      7.67 o 
  -8  -4   7        0.17       -2.83      6.14 o 
  -7  -4   7       16.12       18.54      9.68 o 
  -6  -4   7        0.12        0.83      6.49 o 
  -5  -4   7       52.21       56.73      8.57 o 
  -4  -4   7       11.58       18.87      5.46 o 
  -3  -4   7        3.88        3.70      3.24 o 
  -2  -4   7      345.05      345.71     10.36 o 
  -1  -4   7       12.53       11.05      3.00 o 
   0  -4   7       86.29       82.99      8.62 o 
   1  -4   7       13.46       15.65      4.62 o 
   2  -4   7      219.43      219.53     21.66 o 
   3  -4   7       49.98       51.92      7.99 o 
   4  -4   7       68.12       59.74     12.75 o 
   5  -4   7     1173.78     1146.40     46.99 o 
   6  -4   7       77.48       91.50     19.01 o 
   7  -4   7        0.38       -1.53      6.26 o 
  -8  -3   7        0.55        1.18      8.26 o 
  -7  -3   7       11.05       17.95      9.21 o 
  -6  -3   7       27.50       28.10     11.33 o 
  -5  -3   7       10.25       10.62      4.67 o 
  -4  -3   7       28.87       29.69      5.12 o 
  -3  -3   7       56.21       58.29      5.62 o 
  -2  -3   7       71.80       68.73      5.32 o 
  -1  -3   7       29.08       19.00     13.92 o 
   0  -3   7      255.57      249.55     14.56 o 
   1  -3   7      327.28      407.66     14.50 o 
   2  -3   7        7.42        0.80      2.84 o 
   3  -3   7      775.76      753.34     32.94 o 
   4  -3   7      289.89      261.44     13.81 o 
   5  -3   7        7.52        4.25      6.97 o 
   6  -3   7     1567.18     1537.31     56.20 o 
   7  -3   7        3.76        2.01      6.85 o 
   8  -3   7       19.95       36.36     14.52 o 
  -8  -2   7        0.79        7.44      8.50 o 
  -7  -2   7        5.42        4.60      7.56 o 
  -6  -2   7      145.57      152.30     23.97 o 
  -5  -2   7      111.33      110.24     11.40 o 
  -4  -2   7      247.09      275.93     11.34 o 
  -3  -2   7      587.26      561.15     35.45 o 
  -2  -2   7       37.62       37.42      4.39 o 
  -1  -2   7        1.49        0.67      1.89 o 
   0  -2   7       55.31       64.50      3.91 o 
   1  -2   7      473.20      493.75     15.26 o 
   2  -2   7       90.48       99.35      7.76 o 
   3  -2   7       12.85       17.39      4.50 o 
   4  -2   7       95.19       88.84      6.04 o 
   5  -2   7       96.90       74.85     13.70 o 
   6  -2   7       27.95       44.63     12.75 o 
   7  -2   7       20.42       26.21     12.40 o 
   8  -2   7       14.37       19.01     10.51 o 
  -8  -1   7        0.18       -4.25      6.73 o 
  -7  -1   7       12.69       19.72     10.15 o 
  -6  -1   7        3.91        3.07      4.82 o 
  -5  -1   7       84.84       88.24     10.94 o 
  -4  -1   7      178.00      195.62      9.39 o 
  -3  -1   7        4.78       16.12      3.81 o 
  -2  -1   7        6.44        6.97      2.62 o 
  -1  -1   7       16.37       14.30      2.90 o 
   0  -1   7       30.40       41.50      3.46 o 
   1  -1   7       53.95       61.99      8.03 o 
   2  -1   7     8670.85     9771.98     72.91 o 
   3  -1   7        0.96        4.91      2.00 o 
   4  -1   7        0.06        1.29      2.07 o 
   5  -1   7      158.30      142.64     20.72 o 
   6  -1   7       17.24       21.84      8.97 o 
   7  -1   7       40.80       42.50     13.11 o 
   8  -1   7       99.26       85.60     18.89 o 
  -8   0   7        0.65        8.15      9.56 o 
  -7   0   7       16.09       21.51     10.63 o 
  -6   0   7       12.18        6.98      5.44 o 
  -5   0   7       48.80       53.82      9.22 o 
  -4   0   7      737.32      789.86     28.58 o 
  -3   0   7      235.22      229.34     15.29 o 
  -2   0   7     1320.29     1387.71     27.83 o 
  -1   0   7      241.98      240.83     10.91 o 
   0   0   7        8.00        7.90      2.99 o 
   1   0   7        1.77        1.78      2.18 o 
   2   0   7       10.05        9.88      1.80 o 
   3   0   7       47.81       44.21      3.88 o 
   4   0   7      143.90      145.53      8.51 o 
   5   0   7        7.62        7.73      3.96 o 
   6   0   7        8.59        6.47      4.65 o 
   7   0   7       40.17       35.42     11.33 o 
   8   0   7      119.85      127.63     22.20 o 
  -8   1   7       51.16       62.11     15.88 o 
  -7   1   7        1.90        6.20      5.76 o 
  -6   1   7        8.75       12.08      6.44 o 
  -5   1   7        0.16        0.90      4.60 o 
  -4   1   7       81.42       75.64      9.77 o 
  -3   1   7      637.43      658.57     15.34 o 
  -2   1   7      618.51      711.72     14.82 o 
  -1   1   7      309.21      292.02     12.81 o 
   0   1   7      709.65      759.31     19.54 o 
   1   1   7        0.00        0.22      1.42 o 
   2   1   7       86.65       98.70      9.33 o 
   3   1   7      108.10       99.72      6.37 o 
   4   1   7     3424.61     3505.92     41.57 o 
   5   1   7       92.79       94.09      8.17 o 
   6   1   7        5.48        0.56      3.52 o 
   7   1   7        0.10        2.06      3.57 o 
   8   1   7        2.26        4.25      7.20 o 
   9   1   7        2.88       16.06     11.45 o 
  -7   2   7       32.09       39.23     10.05 o 
  -6   2   7      448.24      455.28     22.79 o 
  -5   2   7       95.39       96.10     12.08 o 
  -4   2   7       11.15       10.81      5.34 o 
  -3   2   7      609.57      697.62     36.89 o 
  -2   2   7      130.03      142.50     13.70 o 
  -1   2   7      342.40      363.05     18.18 o 
   0   2   7       72.23       69.66      7.79 o 
   1   2   7        1.47        0.24      2.60 o 
   2   2   7       17.98       15.47      6.02 o 
   3   2   7       31.82       44.75      8.03 o 
   4   2   7       29.04       30.71      5.24 o 
   5   2   7      148.06      125.78      9.25 o 
   6   2   7        9.62        7.97      4.08 o 
   7   2   7       32.43       36.37      7.44 o 
   8   2   7        4.53       13.17      5.16 o 
   9   2   7        2.38        2.01      8.97 o 
  -7   3   7       56.62       59.75     11.97 o 
  -6   3   7       52.57       69.18     12.52 o 
  -5   3   7      107.76      126.61     13.93 o 
  -4   3   7       38.92       30.32      7.51 o 
  -3   3   7       14.13       11.10      7.44 o 
  -2   3   7       50.91       62.69     10.51 o 
  -1   3   7      924.46      958.20     30.34 o 
   0   3   7     5862.47     6403.77     77.80 o 
   1   3   7     2403.58     2538.13     45.81 o 
   2   3   7      722.88      660.92     22.43 o 
   3   3   7       11.32       10.63      4.96 o 
   4   3   7        8.54       10.86      5.08 o 
   5   3   7        8.42        6.59      3.73 o 
   6   3   7       18.97        8.77      4.76 o 
   7   3   7        4.26        4.14      4.42 o 
   8   3   7       20.78       28.51      7.06 o 
   9   3   7        1.57       10.51     10.63 o 
  -7   4   7        1.01        1.89      7.32 o 
  -6   4   7       56.99       57.50     15.58 o 
  -5   4   7      189.74      144.04     17.83 o 
  -4   4   7      867.87      832.23     38.02 o 
  -3   4   7      114.65      108.15     15.47 o 
  -2   4   7       67.37       62.46     10.86 o 
  -1   4   7        0.49        2.83      3.31 o 
   0   4   7      213.73      210.27     14.05 o 
   1   4   7      398.01      435.54     18.65 o 
   2   4   7      803.25      727.39     23.97 o 
   3   4   7       12.42       10.92      3.46 o 
   4   4   7        7.00        5.31      4.60 o 
   5   4   7       16.71       21.61      7.08 o 
   6   4   7      147.42      151.31     11.06 o 
   7   4   7       56.63       50.37      8.42 o 
   8   4   7       44.96       42.38     11.92 o 
   9   4   7       18.04       18.06     10.63 o 
  -6   5   7       13.41       14.17      9.56 o 
  -5   5   7      511.27      576.27     37.07 o 
  -4   5   7      240.58      234.83     20.78 o 
  -3   5   7     1150.35     1120.42     40.97 o 
  -2   5   7        0.01       -0.24      4.72 o 
  -1   5   7      433.25      374.38     20.66 o 
   0   5   7       13.82       21.02      6.26 o 
   1   5   7       14.57       17.24      5.43 o 
   2   5   7     1188.83     1159.62     30.93 o 
   3   5   7      508.52      562.34     23.26 o 
   4   5   7       53.33       52.89      8.97 o 
   5   5   7       48.39       61.16     10.74 o 
   6   5   7       26.02       29.88      8.43 o 
   7   5   7        1.72        5.67      6.85 o 
   8   5   7        9.28       29.16     10.39 o 
   9   5   7        0.12        1.42      6.02 o 
  -6   6   7        0.96       -0.24      6.26 o 
  -5   6   7       78.39       81.70     16.53 o 
  -4   6   7      121.41      130.46     18.30 o 
  -3   6   7      673.50      658.44     34.12 o 
  -2   6   7      474.04      427.51     25.03 o 
  -1   6   7        0.06        0.24      4.25 o 
   0   6   7      298.43      233.53     15.94 o 
   1   6   7      595.99      526.09     21.72 o 
   2   6   7       89.04       61.16      8.62 o 
   3   6   7      276.70      244.75     14.64 o 
   4   6   7       64.27       80.74      7.91 o 
   5   6   7        0.72        4.20      3.65 o 
   6   6   7       73.83       93.03     14.99 o 
   7   6   7        6.36        4.13      7.56 o 
   8   6   7       73.68       61.87     13.81 o 
   9   6   7        2.31       -2.83      6.02 o 
  -5   7   7        0.06        3.31      4.84 o 
  -4   7   7        5.28       15.58      7.79 o 
  -3   7   7      561.29      526.21     29.40 o 
  -2   7   7      975.07      929.45     26.03 o 
  -1   7   7     1091.64      975.80     69.48 o 
   0   7   7      202.14      168.01     10.47 o 
   1   7   7       67.50       48.76      8.38 o 
   2   7   7        0.01       -1.33      1.93 o 
   3   7   7       13.46       13.99      4.43 o 
   4   7   7        3.66        4.00      3.35 o 
   5   7   7        2.02       -0.83      5.55 o 
   6   7   7        0.30        0.71      5.79 o 
   7   7   7       16.49        9.21      8.38 o 
   8   7   7       59.38       38.49     11.33 o 
  -5   8   7        5.68        9.68      6.85 o 
  -4   8   7        1.61        6.38      5.67 o 
  -3   8   7       25.70       24.44      9.45 o 
  -2   8   7      281.36      243.97     13.42 o 
  -1   8   7     1038.14      993.63     32.17 o 
   0   8   7     1336.28     1266.10     29.54 o 
   1   8   7       18.19       13.79      4.28 o 
   2   8   7       75.17       74.46      7.90 o 
   3   8   7       36.97       40.88      6.36 o 
   4   8   7       12.26       10.98      7.08 o 
   5   8   7       39.60       48.29     13.81 o 
   6   8   7      160.81      188.90     21.13 o 
   8   8   7       48.28       47.82     13.58 o 
  -4   9   7       15.46       10.51      6.61 o 
  -3   9   7        0.02        2.24      5.79 o 
  -2   9   7        0.04        2.01      3.34 o 
  -1   9   7        0.32        3.12      3.34 o 
   0   9   7       70.31       73.72      9.09 o 
   1   9   7      223.56      187.84     21.55 o 
   2   9   7        9.55       11.98      4.15 o 
   3   9   7        3.48       -2.72      5.08 o 
   4   9   7       38.27       35.54     12.40 o 
   5   9   7        0.64        3.66      6.38 o 
   6   9   7       15.22       11.81      8.62 o 
   7   9   7        4.22        9.09      8.15 o 
   8   9   7        0.27       -0.59      6.85 o 
  -3  10   7        7.94        9.92      5.55 o 
  -2  10   7       11.47        6.26      6.49 o 
  -1  10   7       43.67       40.05      7.26 o 
   0  10   7        6.87        8.71      4.26 o 
   1  10   7      757.85      766.89     36.36 o 
   2  10   7       17.02        8.38      8.15 o 
   3  10   7       20.84       37.19     12.75 o 
   4  10   7       13.46       17.12      9.21 o 
   5  10   7       23.60       34.24     12.04 o 
   6  10   7        0.01        7.56      7.44 o 
   7  10   7        0.06       -0.83      7.32 o 
  -2  11   7        1.00        6.61      5.19 o 
  -1  11   7       25.76       29.33      6.27 o 
   0  11   7        0.51       -4.49      4.72 o 
   1  11   7        4.00        6.14      6.38 o 
   2  11   7      103.69      121.96     20.31 o 
   3  11   7       15.78       30.11     12.28 o 
   4  11   7       92.99      143.68     23.73 o 
   5  11   7        0.55       11.33      8.38 o 
   6  11   7        4.40       11.69      7.56 o 
   7  11   7        1.62        8.15     11.57 o 
  -1  12   7        0.12       -0.71      6.14 o 
   0  12   7       41.41       36.01     11.69 o 
   1  12   7       67.30       94.33     19.13 o 
   2  12   7        2.16        4.01      6.14 o 
   3  12   7      121.88      134.24     23.97 o 
   4  12   7      166.76      223.73     26.09 o 
   5  12   7       35.18       52.42     16.53 o 
   6  12   7        6.54        9.21      9.09 o 
   1  13   7       19.97       23.26     11.45 o 
   2  13   7        0.52       -5.31      6.26 o 
   3  13   7       29.47       33.88     13.34 o 
   4  13   7       49.74       60.33     18.54 o 
  -3 -11   8        0.13        6.02      6.97 o 
  -2 -11   8        7.74       -1.89      6.26 o 
  -1 -11   8        0.30        4.13      8.38 o 
   0 -11   8        4.57        3.31      8.38 o 
   1 -11   8        8.65       20.78     12.04 o 
  -5 -10   8        0.53        4.37      6.61 o 
  -4 -10   8       29.25       34.24     12.63 o 
  -3 -10   8        0.09       -4.60      4.37 o 
  -2 -10   8      374.93      283.00     26.45 o 
  -1 -10   8        1.64        1.42      6.61 o 
   0 -10   8      185.38      199.17     23.14 o 
   1 -10   8        5.05       19.48     11.57 o 
   2 -10   8       20.53       20.54     11.81 o 
  -6  -9   8        3.21        5.48      6.91 o 
  -5  -9   8        0.00       -0.27      4.25 o 
  -4  -9   8        0.12        0.83      6.61 o 
  -3  -9   8       21.50       23.73     10.86 o 
  -2  -9   8        7.04        9.68      8.97 o 
  -1  -9   8       27.50       36.60     13.11 o 
   0  -9   8      122.63      113.22     20.19 o 
   1  -9   8        6.04       11.45      8.62 o 
   2  -9   8       71.90       76.51     18.06 o 
   3  -9   8       23.15       27.15     13.70 o 
   4  -9   8        0.01       -1.65      8.38 o 
  -6  -8   8       33.84       24.53      7.49 o 
  -5  -8   8       27.16       26.82      7.42 o 
  -4  -8   8       24.27       28.38      7.42 o 
  -3  -8   8       20.59       18.18      9.56 o 
  -2  -8   8        3.59        6.26      8.03 o 
  -1  -8   8       51.18       48.41     13.81 o 
   0  -8   8       52.29       60.45     15.11 o 
   1  -8   8      184.97      171.43     20.90 o 
   2  -8   8       67.95       83.33     11.86 o 
   3  -8   8        1.51        3.93      5.54 o 
   4  -8   8        0.20        1.42      6.49 o 
   5  -8   8       11.11       12.40      7.91 o 
  -7  -7   8       34.55       39.20     14.05 o 
  -6  -7   8        2.01       -1.18      5.08 o 
  -5  -7   8       34.47       33.53      7.80 o 
  -4  -7   8       43.93       37.82      7.43 o 
  -3  -7   8        3.10        5.36      4.12 o 
  -2  -7   8        3.18        4.84      7.20 o 
  -1  -7   8        0.46        3.78      6.85 o 
   0  -7   8      111.63      117.47     19.01 o 
   1  -7   8      227.75      249.44     15.29 o 
   2  -7   8     2706.85     3070.91     53.93 o 
   3  -7   8        1.36        6.07      5.19 o 
   4  -7   8        2.74        1.65      6.38 o 
   5  -7   8        6.76       18.65      8.50 o 
  -7  -6   8       28.92       36.72     12.63 o 
  -6  -6   8        0.50       -5.31      5.90 o 
  -5  -6   8       43.55       39.95      8.22 o 
  -4  -6   8      130.97      110.63     10.55 o 
  -3  -6   8       42.28       51.92      8.12 o 
  -2  -6   8      157.07       91.57     60.45 o 
  -1  -6   8       18.46        8.74      7.32 o 
   0  -6   8       52.34       51.08      7.85 o 
   1  -6   8       93.51       94.69     10.32 o 
   2  -6   8        9.08        6.49      8.26 o 
   3  -6   8       49.99       62.90     10.41 o 
   4  -6   8        6.16        2.13      5.67 o 
   5  -6   8       24.36       28.22     10.51 o 
   6  -6   8       13.17       26.21     11.10 o 
  -7  -5   8        0.65       -0.24      6.38 o 
  -6  -5   8        3.78        6.49      7.32 o 
  -5  -5   8       56.17       58.52      9.12 o 
  -4  -5   8       15.49        9.33      7.26 o 
  -3  -5   8       84.38       88.12     20.43 o 
  -2  -5   8      259.54      239.32     19.36 o 
  -1  -5   8      132.83      133.05      6.76 o 
   0  -5   8       66.63       76.02      8.40 o 
   1  -5   8      496.48      521.37     18.99 o 
   2  -5   8      270.96      286.69     15.41 o 
   3  -5   8       88.13      102.70     14.64 o 
   4  -5   8     3016.28     2683.11     66.94 o 
   5  -5   8       13.49       16.53      8.15 o 
   6  -5   8       61.00       49.23     12.87 o 
   7  -5   8        2.71        6.02      7.32 o 
  -7  -4   8       12.20       14.05     10.27 o 
  -6  -4   8       72.27       57.85     14.05 o 
  -5  -4   8       19.08       17.48      5.41 o 
  -4  -4   8       75.15       75.42      9.48 o 
  -3  -4   8       13.82       16.46      5.09 o 
  -2  -4   8       81.38       53.93     18.37 o 
  -1  -4   8        9.75       16.08      3.48 o 
   0  -4   8       40.16       47.53      4.06 o 
   1  -4   8        5.07        8.18      4.08 o 
   2  -4   8        5.09        7.07      4.17 o 
   3  -4   8        9.51        8.50      4.99 o 
   4  -4   8      110.07       97.57     10.80 o 
   5  -4   8      454.90      421.49     28.57 o 
   6  -4   8       72.09       66.71     15.47 o 
   7  -4   8       43.34       46.87     13.70 o 
  -8  -3   8        2.53        8.38     10.27 o 
  -7  -3   8        4.34       10.63      8.74 o 
  -6  -3   8       28.88       32.35     11.57 o 
  -5  -3   8        1.18        2.79      4.26 o 
  -4  -3   8        5.05        3.65      4.26 o 
  -3  -3   8       33.64       33.25      4.77 o 
  -2  -3   8       79.17       85.06      6.01 o 
  -1  -3   8      227.92      236.14      8.80 o 
   0  -3   8     6248.54     7404.44     61.70 o 
   1  -3   8     1234.88     1548.30     29.84 o 
   2  -3   8        0.87       -0.67      3.14 o 
   3  -3   8      470.48      430.82     61.33 o 
   4  -3   8       68.63       56.19     15.23 o 
   5  -3   8        4.50        0.94      5.55 o 
   6  -3   8      104.57       95.51     17.95 o 
   7  -3   8        2.40        4.84      6.38 o 
  -8  -2   8        9.49       23.38     13.22 o 
  -7  -2   8        1.83        6.73      7.79 o 
  -6  -2   8       45.64       44.27     13.22 o 
  -5  -2   8      146.13      155.93     13.50 o 
  -4  -2   8       45.88       58.84      6.90 o 
  -3  -2   8       15.55       18.73      4.31 o 
  -2  -2   8       73.58       77.51      6.27 o 
  -1  -2   8       24.95       32.60      4.54 o 
   0  -2   8       52.20       59.02      4.04 o 
   1  -2   8      742.81      833.21     20.36 o 
   2  -2   8       58.82       80.96      7.48 o 
   3  -2   8       83.33       92.07      8.22 o 
   4  -2   8      291.91      223.85     17.95 o 
   5  -2   8       36.15       36.01     10.63 o 
   6  -2   8      182.89      139.79     16.41 o 
   7  -2   8      267.09      219.24     21.61 o 
   8  -2   8       96.92       95.87     21.02 o 
  -8  -1   8        6.36       22.43     13.11 o 
  -7  -1   8       10.83       10.98      8.97 o 
  -6  -1   8        3.30        0.75      4.78 o 
  -5  -1   8        3.15        3.65      5.11 o 
  -4  -1   8       12.09        9.95      3.92 o 
  -3  -1   8      321.34      354.33     12.07 o 
  -2  -1   8      147.72      160.61      7.72 o 
  -1  -1   8      442.15      466.31     11.64 o 
   0  -1   8      520.36      608.17     11.56 o 
   1  -1   8       95.39      105.26      7.81 o 
   2  -1   8     3913.96     4538.27     77.27 o 
   3  -1   8      925.49      997.62     25.29 o 
   4  -1   8       26.62       29.70      5.30 o 
   5  -1   8        7.94        4.37      5.08 o 
   6  -1   8        8.56        6.26      6.49 o 
   7  -1   8        0.00        0.35      6.61 o 
   8  -1   8       70.19       81.11     18.30 o 
  -7   0   8       48.34       56.56     11.06 o 
  -6   0   8        9.64       15.41      6.39 o 
  -5   0   8        4.37        4.74      5.16 o 
  -4   0   8       17.13       16.59      4.46 o 
  -3   0   8      670.51      651.55     15.58 o 
  -2   0   8      771.29      831.62     26.66 o 
  -1   0   8        2.90        4.05      1.91 o 
   0   0   8       53.05       59.36      6.28 o 
   1   0   8      205.31      215.23     10.08 o 
   2   0   8        5.01        6.39      1.72 o 
   3   0   8     1601.30     1531.27     18.85 o 
   4   0   8        9.45       12.67      3.83 o 
   5   0   8      224.10      204.04     19.89 o 
   6   0   8       80.70       90.32     15.11 o 
   7   0   8        0.61        0.71      5.90 o 
   8   0   8       32.97       37.07     13.81 o 
  -7   1   8       73.25       91.66     14.73 o 
  -6   1   8       13.97       12.32      6.71 o 
  -5   1   8       50.13       60.32     10.35 o 
  -4   1   8        6.71        4.00      4.79 o 
  -3   1   8       74.29       95.63      7.19 o 
  -2   1   8      378.96      442.05     13.13 o 
  -1   1   8     2091.89     2351.10    109.45 o 
   0   1   8       70.43       78.89      6.22 o 
   1   1   8      211.43      225.02     10.35 o 
   2   1   8       95.17      100.04      6.99 o 
   3   1   8        5.28        5.58      2.52 o 
   4   1   8       72.75       87.44      9.80 o 
   5   1   8       22.62       22.83      5.05 o 
   6   1   8        4.08        3.22      5.79 o 
   7   1   8        0.91        1.89      5.67 o 
   8   1   8       12.34       14.29      8.50 o 
  -7   2   8      123.73      149.13     18.01 o 
  -6   2   8        9.99       10.78      7.13 o 
  -5   2   8       54.83       62.33     10.55 o 
  -4   2   8       69.21       64.46     10.01 o 
  -3   2   8      151.32      181.19     12.70 o 
  -2   2   8      227.40      231.76     16.77 o 
  -1   2   8      156.84      175.32     13.58 o 
   0   2   8     1686.22     1950.53     42.74 o 
   1   2   8       32.22       44.51      7.79 o 
   2   2   8       79.86       90.55     10.04 o 
   3   2   8      134.78      117.00     10.98 o 
   4   2   8      567.08      587.03     17.03 o 
   5   2   8      128.50       90.86      7.61 o 
   6   2   8      131.08      125.05      9.75 o 
   7   2   8       47.38       56.67     11.39 o 
   8   2   8        1.87        4.37      6.85 o 
   9   2   8        1.36        2.48      8.50 o 
  -7   3   8       65.97       53.65     11.48 o 
  -6   3   8        1.46        2.58      5.67 o 
  -5   3   8      371.67      368.93     19.65 o 
  -4   3   8       34.65       33.53     10.74 o 
  -3   3   8        7.66       11.45      7.32 o 
  -2   3   8      131.76      125.50     13.46 o 
  -1   3   8      259.44      261.98     16.88 o 
   0   3   8        0.58        2.13      3.19 o 
   1   3   8      862.19      879.57     28.22 o 
   2   3   8      314.32      334.36     17.83 o 
   3   3   8       23.18       32.59      7.91 o 
   4   3   8       61.38       65.29     10.63 o 
   5   3   8        6.38        4.60      3.32 o 
   6   3   8      182.06      142.33     21.19 o 
   7   3   8        4.79        4.77      4.02 o 
   8   3   8        2.95        1.84      4.10 o 
  -7   4   8        8.45       23.38     12.04 o 
  -6   4   8       54.26       48.64     14.29 o 
  -5   4   8      371.63      336.60     26.68 o 
  -4   4   8     2179.38     2312.39     64.34 o 
  -3   4   8        0.79        0.71      5.55 o 
  -2   4   8      108.59       75.91     12.40 o 
  -1   4   8      532.92      511.45     23.49 o 
   0   4   8      125.50       86.66      9.56 o 
   1   4   8        1.37        4.72      3.54 o 
   2   4   8      304.71      315.94     17.24 o 
   3   4   8      276.45      295.63     17.24 o 
   4   4   8        0.14        2.83      4.60 o 
   5   4   8       72.24       77.57     12.16 o 
   6   4   8      158.08      152.69     20.48 o 
   7   4   8        1.97        2.60      4.09 o 
   8   4   8       18.42       21.97      6.49 o 
  -6   5   8        0.27        3.78      7.32 o 
  -5   5   8      155.29      142.86     19.83 o 
  -4   5   8      129.81      157.50     18.65 o 
  -3   5   8      342.86      326.92     24.32 o 
  -2   5   8       27.60       28.45      8.62 o 
  -1   5   8       25.34       23.49      7.91 o 
   0   5   8      377.67      354.43     19.36 o 
   1   5   8       27.32       22.79      6.26 o 
   2   5   8      313.95      330.11     17.83 o 
   3   5   8       31.39       28.93      7.08 o 
   4   5   8       65.77       69.69      7.26 o 
   5   5   8       19.91       23.26      8.26 o 
   6   5   8        9.58        4.80      3.03 o 
   7   5   8       27.46       26.58      6.83 o 
   8   5   8        3.69        8.15      6.26 o 
   9   5   8        0.14        1.42      9.09 o 
  -6   6   8        0.48       -0.94      7.08 o 
  -5   6   8        2.45        3.07      7.08 o 
  -4   6   8      151.77      131.88     16.17 o 
  -3   6   8      257.84      259.74     21.37 o 
  -2   6   8     2177.68     1979.10     54.19 o 
  -1   6   8       93.83       97.40     13.34 o 
   0   6   8       29.55       25.03      6.97 o 
   1   6   8        1.00        1.30      3.31 o 
   2   6   8      108.31       86.89     10.15 o 
   3   6   8       44.88       33.88      7.56 o 
   4   6   8      587.51      653.36     27.74 o 
   5   6   8        1.13        3.17      3.85 o 
   6   6   8        2.91       12.16      7.20 o 
   7   6   8       59.85       57.50     13.81 o 
   8   6   8        2.50        4.01      5.67 o 
  -5   7   8        0.12        0.71      4.84 o 
  -4   7   8        0.49       -0.94      4.37 o 
  -3   7   8       37.91       47.70     12.51 o 
  -2   7   8       48.64       47.62      7.39 o 
  -1   7   8      187.96      156.20     15.11 o 
   0   7   8       99.03       76.86     10.86 o 
   1   7   8        2.54        2.72      4.01 o 
   2   7   8        9.89       10.63      4.84 o 
   3   7   8        0.05        0.47      3.54 o 
   4   7   8       54.43       58.41      7.53 o 
   5   7   8       29.65       39.32     10.98 o 
   6   7   8       11.73       21.72      8.85 o 
   7   7   8       29.74       18.65      8.62 o 
   8   7   8       21.36       23.61      9.33 o 
  -5   8   8        2.94        2.60      7.56 o 
  -4   8   8       28.46       39.55     11.10 o 
  -3   8   8      105.65      117.00     17.24 o 
  -2   8   8       17.51       21.34      5.44 o 
  -1   8   8      191.50      181.56     11.79 o 
   0   8   8      349.34      354.82     16.12 o 
   1   8   8        0.00        1.89      2.75 o 
   2   8   8        2.04        0.86      2.93 o 
   3   8   8       69.57       64.54      7.88 o 
   4   8   8        0.00       -1.06      5.08 o 
   5   8   8       12.65       16.77      9.33 o 
   6   8   8       27.36       27.15     10.86 o 
   8   8   8       15.16       30.58      9.92 o 
  -4   9   8        0.97        2.72      5.19 o 
  -3   9   8        0.36        2.48      5.08 o 
  -2   9   8        3.47        6.77      4.05 o 
  -1   9   8        5.14        2.93      3.53 o 
   0   9   8      108.98      103.38     10.55 o 
   1   9   8       39.10       53.57      8.07 o 
   2   9   8      312.55      305.44     25.15 o 
   3   9   8        7.38        9.45      7.56 o 
   4   9   8        0.02        4.13      5.43 o 
   5   9   8        5.66        7.67      7.32 o 
   6   9   8        0.24        0.12      6.73 o 
   7   9   8        0.01        2.48      6.26 o 
   8   9   8        0.22        2.13      7.56 o 
  -3  10   8        1.47        4.25      5.67 o 
  -2  10   8       72.12       72.37     14.17 o 
  -1  10   8       53.83       55.12      9.00 o 
   0  10   8       10.93       14.51      4.95 o 
   1  10   8       76.82       88.33      9.98 o 
   2  10   8      918.83     1054.19     49.35 o 
   3  10   8       72.61       76.39     17.00 o 
   4  10   8        5.80        4.13      8.15 o 
   5  10   8        0.02        4.13      5.67 o 
   6  10   8        5.84        5.43      6.97 o 
   7  10   8        0.45        1.30      7.44 o 
  -2  11   8        1.80        5.79      5.43 o 
  -1  11   8        0.68        1.66      3.24 o 
   0  11   8        9.44       10.00      4.63 o 
   1  11   8       13.41       11.22      7.79 o 
   2  11   8       86.84       92.33     18.54 o 
   3  11   8        0.14        1.42      6.26 o 
   4  11   8       42.71       51.12     14.05 o 
   5  11   8        3.25        0.24      6.26 o 
   6  11   8        3.42       11.69      7.32 o 
  -1  12   8        4.78        7.32      7.67 o 
   0  12   8        3.02        6.97      7.44 o 
   1  12   8        0.27        0.71      6.02 o 
   2  12   8       10.28       17.36      8.97 o 
   3  12   8        1.21        1.65      6.14 o 
   4  12   8       30.76       56.91     15.70 o 
   5  12   8       10.12       23.85     10.74 o 
   1  13   8        2.73       24.44     12.16 o 
   2  13   8       22.11       25.50     12.04 o 
   3  13   8        1.49       -4.49      6.02 o 
  -2 -11   9       49.21       45.81     15.23 o 
  -1 -11   9        8.23       21.84     11.81 o 
   0 -11   9       18.06       23.85     14.52 o 
  -4 -10   9        6.83       10.63      8.62 o 
  -3 -10   9       46.74       46.87     13.22 o 
  -2 -10   9        2.35        5.43      6.97 o 
  -1 -10   9       10.16       11.69      9.21 o 
   0 -10   9       21.63       31.17     12.40 o 
   1 -10   9        1.77        4.37     10.04 o 
   2 -10   9        3.22        1.30     10.04 o 
  -5  -9   9        0.04        1.30      5.67 o 
  -4  -9   9        6.58        8.62      6.85 o 
  -3  -9   9       10.64        8.97      6.97 o 
  -2  -9   9        0.04        2.13      6.38 o 
  -1  -9   9        3.21        4.84      8.26 o 
   0  -9   9      565.26      451.48     33.88 o 
   1  -9   9        0.01        5.79      9.09 o 
   2  -9   9        0.06        4.72     10.39 o 
  -6  -8   9       15.33       12.41      7.55 o 
  -5  -8   9        0.80        4.37      5.79 o 
  -4  -8   9       38.62       31.29     10.74 o 
  -3  -8   9       14.71       11.92      8.85 o 
  -2  -8   9       19.97       16.53      9.33 o 
  -1  -8   9      175.13      142.03     21.37 o 
   0  -8   9        1.12        5.90      6.97 o 
   1  -8   9        0.45        7.08      8.38 o 
   2  -8   9        0.17        2.24      8.74 o 
   3  -8   9        3.57       15.99      6.64 o 
   4  -8   9        1.80        8.26      6.61 o 
  -6  -7   9        5.01        3.07      6.61 o 
  -5  -7   9       16.31       21.84      6.05 o 
  -4  -7   9       78.63       63.37     10.21 o 
  -3  -7   9        0.21       -3.31      5.08 o 
  -2  -7   9        0.75        2.72      6.14 o 
  -1  -7   9       92.61       74.03     15.58 o 
   0  -7   9       22.91       25.38     10.74 o 
   1  -7   9       16.08       22.28      6.64 o 
   2  -7   9      500.77      519.99     22.88 o 
   3  -7   9        1.63        4.53      5.39 o 
   4  -7   9       48.04       50.53     13.58 o 
   5  -7   9        3.27        5.67      6.97 o 
  -7  -6   9        2.05        0.35      7.56 o 
  -6  -6   9        0.57       14.17      9.09 o 
  -5  -6   9      144.22      120.26     12.52 o 
  -4  -6   9        9.95       10.07      4.96 o 
  -3  -6   9        8.08        8.62      4.92 o 
  -2  -6   9       21.93       12.75      8.85 o 
  -1  -6   9        0.75        5.67      7.32 o 
   0  -6   9        0.14       -1.25      3.55 o 
   1  -6   9       19.70       18.02      6.20 o 
   2  -6   9       21.18       28.81      8.05 o 
   3  -6   9       37.56       40.33      8.81 o 
   4  -6   9        0.14        6.14      6.38 o 
   5  -6   9        0.12        6.26      6.14 o 
   6  -6   9        4.56        8.03      6.73 o 
  -7  -5   9        3.60        0.12      8.15 o 
  -6  -5   9        0.19        2.24      7.08 o 
  -5  -5   9       76.19       79.90     10.91 o 
  -4  -5   9       21.28       13.78      5.30 o 
  -3  -5   9       17.06       18.91      6.15 o 
  -2  -5   9      947.18      883.92     24.08 o 
  -1  -5   9       92.75       92.71     11.39 o 
   0  -5   9        1.42        3.73      3.69 o 
   1  -5   9       89.76      101.04     10.74 o 
   2  -5   9       31.22       32.33      7.80 o 
   3  -5   9       95.75      113.01     12.36 o 
   4  -5   9       74.83       71.90     14.76 o 
   5  -5   9       36.14       22.43      9.45 o 
   6  -5   9        0.26        4.49      6.26 o 
  -7  -4   9       26.90       22.55     10.63 o 
  -6  -4   9       11.83        7.79      9.21 o 
  -5  -4   9        9.76        7.48      4.47 o 
  -4  -4   9       34.79       34.84      7.18 o 
  -3  -4   9       98.13       92.01     11.45 o 
  -2  -4   9       49.14       37.45      5.02 o 
  -1  -4   9        3.46        0.37      2.92 o 
   0  -4   9       15.67       24.56      6.13 o 
   1  -4   9        4.61        9.82      4.76 o 
   2  -4   9        9.92       15.05      5.84 o 
   3  -4   9      117.74      100.74     10.74 o 
   4  -4   9        0.23       -0.40      4.13 o 
   5  -4   9       23.91       29.52     10.63 o 
   6  -4   9       14.92        8.26      7.32 o 
   7  -4   9       26.30       36.72     11.92 o 
  -7  -3   9        3.07        1.89      8.15 o 
  -6  -3   9       11.83       13.34      9.80 o 
  -5  -3   9       73.24       80.41     10.51 o 
  -4  -3   9        2.73        7.77      5.30 o 
  -3  -3   9       41.64       51.64      5.91 o 
  -2  -3   9      241.47      215.47     18.54 o 
  -1  -3   9        3.92        4.84      2.91 o 
   0  -3   9      808.64      860.29     22.24 o 
   1  -3   9       48.74       48.57      7.38 o 
   2  -3   9       24.38       35.97      6.85 o 
   3  -3   9        0.03       -2.16      3.63 o 
   4  -3   9        5.63        1.93      4.19 o 
   5  -3   9       54.44       66.23     14.29 o 
   6  -3   9      238.74      173.79     19.13 o 
   7  -3   9      113.48      117.59     20.43 o 
  -7  -2   9        3.03       -2.83      7.32 o 
  -6  -2   9        0.29        2.13      7.20 o 
  -5  -2   9      123.64      116.53     19.13 o 
  -4  -2   9      186.21      195.79     10.68 o 
  -3  -2   9       74.33       83.58      7.73 o 
  -2  -2   9      162.88      149.77      7.80 o 
  -1  -2   9      131.56      139.58      6.95 o 
   0  -2   9       25.97       37.43      3.76 o 
   1  -2   9       31.45       35.55      6.21 o 
   2  -2   9        0.77        2.77      3.78 o 
   3  -2   9       63.51       63.05      7.97 o 
   4  -2   9        2.89        1.82      3.84 o 
   5  -2   9      154.26      119.13     17.00 o 
   6  -2   9        2.66       -2.83      5.55 o 
   7  -2   9      179.09      161.63     20.19 o 
   8  -2   9       13.45       14.76     10.86 o 
  -7  -1   9        0.16        0.94      7.20 o 
  -6  -1   9        0.54       -0.24      6.49 o 
  -5  -1   9       59.03       62.87      9.99 o 
  -4  -1   9      201.20      169.44      9.25 o 
  -3  -1   9       90.71      106.39      7.59 o 
  -2  -1   9       84.79       91.55      6.72 o 
  -1  -1   9       28.23       31.88      4.48 o 
   0  -1   9      166.86      178.52     16.12 o 
   1  -1   9       29.08       34.72      5.81 o 
   2  -1   9       44.71       50.63      6.69 o 
   3  -1   9      223.19      233.43     22.85 o 
   4  -1   9        0.00       -0.10      2.97 o 
   5  -1   9       16.08        8.15      6.02 o 
   6  -1   9        2.39        5.55      6.02 o 
   7  -1   9        1.84        2.36      6.38 o 
   8  -1   9        1.42        0.47      7.56 o 
  -7   0   9        4.66        9.45      9.80 o 
  -6   0   9        3.13        5.51      5.23 o 
  -5   0   9        1.01       -0.63      3.96 o 
  -4   0   9        0.00        1.29      2.95 o 
  -3   0   9        9.45       13.51      4.21 o 
  -2   0   9        2.08       -0.21      2.37 o 
  -1   0   9       57.87       64.52      5.64 o 
   0   0   9       93.09       91.91      7.32 o 
   1   0   9      315.60      333.95     13.06 o 
   2   0   9      720.88      764.31     19.45 o 
   3   0   9      103.39      103.43      5.03 o 
   4   0   9       98.88      117.59     12.75 o 
   5   0   9       12.37        9.21      5.90 o 
   6   0   9        9.98       10.15      6.85 o 
   7   0   9       35.45       36.72     12.04 o 
   8   0   9        1.77       -4.84      6.85 o 
  -7   1   9       34.45       27.13      8.53 o 
  -6   1   9        0.30       -0.08      4.76 o 
  -5   1   9       85.28       99.44     12.81 o 
  -4   1   9       35.64       35.96      8.14 o 
  -3   1   9      375.91      401.74     27.51 o 
  -2   1   9       71.52       95.63      7.21 o 
  -1   1   9        9.88       10.73      3.80 o 
   0   1   9        0.05        1.24      2.50 o 
   1   1   9       39.21       41.26      6.05 o 
   2   1   9       12.50       19.18      4.57 o 
   3   1   9        0.98       -1.18      2.00 o 
   4   1   9       83.79       70.39      6.46 o 
   5   1   9      165.56      163.28     15.23 o 
   6   1   9        8.07       11.33      7.20 o 
   7   1   9       15.84       17.24      9.21 o 
   8   1   9        6.72       13.70      8.85 o 
  -7   2   9      112.98      132.02     16.72 o 
  -6   2   9      234.87      254.48     18.03 o 
  -5   2   9        0.80       -0.61      4.80 o 
  -4   2   9        0.06       -2.33      3.88 o 
  -3   2   9       50.21       47.80      7.93 o 
  -2   2   9        5.05        6.26      5.55 o 
  -1   2   9      471.09      481.11     22.55 o 
   0   2   9     3188.63     3489.84     60.92 o 
   1   2   9      767.58      718.30     26.92 o 
   2   2   9       42.64       29.40      7.32 o 
   3   2   9       88.61       96.69     12.99 o 
   4   2   9      457.96      435.12     14.84 o 
   5   2   9       40.18       36.28      6.29 o 
   6   2   9       25.71       23.97      9.09 o 
   7   2   9        0.29        7.91      6.49 o 
   8   2   9        0.89        7.44      7.67 o 
  -7   3   9       37.24       30.76     10.08 o 
  -6   3   9      185.30      208.07     17.82 o 
  -5   3   9       88.47      115.53     13.85 o 
  -4   3   9        2.02       -3.66      4.96 o 
  -3   3   9       84.49       68.59     13.22 o 
  -2   3   9       72.51       69.89     12.04 o 
  -1   3   9       17.77       20.31      7.08 o 
   0   3   9       11.98       17.47      6.14 o 
   1   3   9      125.42      124.32     11.57 o 
   2   3   9      340.14      333.88     18.77 o 
   3   3   9       53.46       46.99      9.09 o 
   4   3   9       11.59       24.44      7.79 o 
   5   3   9       46.63       41.85      6.66 o 
   6   3   9        2.45        8.15      3.90 o 
   7   3   9        0.18        2.72      6.49 o 
   8   3   9        0.05        2.95      7.79 o 
   9   3   9        0.86       12.63     11.22 o 
  -6   4   9       30.25       34.00     12.75 o 
  -5   4   9       24.05       30.46     11.33 o 
  -4   4   9       14.27       17.24      8.85 o 
  -3   4   9       38.42       44.98     11.81 o 
  -2   4   9       60.18       37.90      9.68 o 
  -1   4   9      440.45      443.57     22.90 o 
   0   4   9      509.70      382.17     20.31 o 
   1   4   9       54.34       57.73      9.56 o 
   2   4   9     2459.36     2719.01     55.25 o 
   3   4   9      204.71      165.53     13.46 o 
   4   4   9       13.05       22.43      8.38 o 
   5   4   9        7.46       15.70      7.56 o 
   6   4   9        0.42        2.26      3.46 o 
   7   4   9        0.81        4.60      4.34 o 
   8   4   9        2.25       11.81      7.32 o 
  -6   5   9        9.08       19.95      9.68 o 
  -5   5   9       40.25       41.91     12.99 o 
  -4   5   9      233.88      198.23     19.95 o 
  -3   5   9      522.29      486.19     29.28 o 
  -2   5   9       23.20       21.02      8.38 o 
  -1   5   9        2.20        7.08      5.19 o 
   0   5   9       61.42       61.16     10.27 o 
   1   5   9      254.79      224.56     15.58 o 
   2   5   9       14.36        7.08      4.60 o 
   3   5   9       24.35       29.63      7.79 o 
   4   5   9      126.03      126.92     12.75 o 
   5   5   9       28.26       46.52     11.69 o 
   6   5   9       51.18       62.57     12.87 o 
   7   5   9        5.68        7.93      4.75 o 
   8   5   9        3.06        3.78      5.31 o 
  -6   6   9        0.86        6.73      8.62 o 
  -5   6   9        2.98       -0.12      4.84 o 
  -4   6   9       26.34       31.76     11.10 o 
  -3   6   9       13.27       16.17      7.91 o 
  -2   6   9     2835.31     2995.16     71.31 o 
  -1   6   9        9.10       12.40      6.26 o 
   0   6   9        0.06       -0.12      3.90 o 
   1   6   9      109.43      111.69     11.92 o 
   2   6   9      216.64      183.59     14.52 o 
   3   6   9      190.17      188.78     14.88 o 
   4   6   9       73.19       65.17     10.98 o 
   5   6   9        4.72        8.26      5.19 o 
   6   6   9        0.04        2.64      4.04 o 
   7   6   9       23.70       19.60      9.68 o 
   8   6   9        0.21        3.54      5.31 o 
  -5   7   9        3.33        7.20      7.44 o 
  -4   7   9       29.21       37.90     11.33 o 
  -3   7   9        0.01       -0.59      4.72 o 
  -2   7   9       37.23       30.81      9.68 o 
  -1   7   9      565.19      592.09     29.52 o 
   0   7   9        1.16        2.72      4.96 o 
   1   7   9       12.33       12.16      5.79 o 
   2   7   9      197.97      203.54     15.47 o 
   3   7   9       41.45       40.50      8.26 o 
   4   7   9       24.56       25.97      7.56 o 
   5   7   9        1.35        4.61      3.61 o 
   6   7   9       41.54       39.91     12.04 o 
   8   7   9        0.99        0.83      6.02 o 
  -4   8   9        2.63        6.73      5.43 o 
  -3   8   9        0.20       -0.94      5.19 o 
  -2   8   9       72.52       69.48      9.21 o 
  -1   8   9      201.22      179.04     12.17 o 
   0   8   9     1825.54     1732.58     49.35 o 
   1   8   9       73.48       67.06     10.98 o 
   2   8   9       30.12       18.54      6.85 o 
   3   8   9       11.58        3.29      3.38 o 
   4   8   9        0.29        3.29      3.49 o 
   5   8   9        5.91        4.49      6.26 o 
   6   8   9        8.47       11.57      8.38 o 
   7   8   9        1.65        3.31      8.26 o 
   8   8   9        2.40        8.85      7.44 o 
  -4   9   9        0.24        2.60      7.32 o 
  -3   9   9        0.06        9.68      6.26 o 
  -2   9   9        0.84       -0.77      2.92 o 
  -1   9   9       49.70       60.21      9.06 o 
   0   9   9      226.41      189.71     13.52 o 
   1   9   9        1.50        2.57      3.43 o 
   2   9   9       23.80       26.63      5.74 o 
   3   9   9        4.94        6.97      5.90 o 
   4   9   9       24.57       34.24     11.57 o 
   5   9   9        1.31        3.42      6.97 o 
   6   9   9        2.43        4.72      7.79 o 
   7   9   9        0.44       10.51      9.33 o 
  -3  10   9        3.09        9.56      6.26 o 
  -2  10   9        1.84        5.31      5.19 o 
  -1  10   9        6.33        9.31      4.97 o 
   0  10   9       12.65       18.05      5.96 o 
   1  10   9      129.87      129.22     11.00 o 
   2  10   9        0.77        1.18      5.90 o 
   3  10   9       36.12       42.15     12.63 o 
   4  10   9        3.15       -1.18      6.02 o 
   5  10   9        7.82        5.55      6.97 o 
   6  10   9        2.58        0.83      6.14 o 
   7  10   9        0.07        8.50      9.33 o 
  -2  11   9       13.04       18.65      7.79 o 
  -1  11   9        3.17        6.52      3.87 o 
   0  11   9       40.30       40.64      7.57 o 
   1  11   9       19.32       29.99     10.98 o 
   2  11   9       16.52       21.37     10.15 o 
   3  11   9        9.40       37.90     13.93 o 
   4  11   9      123.48      169.89     25.15 o 
   5  11   9        1.70        7.67      7.91 o 
   6  11   9        2.36        3.19      6.61 o 
   0  12   9        2.67        3.42      5.79 o 
   1  12   9        0.50        5.90      6.49 o 
   2  12   9        2.74       -0.71      5.55 o 
   3  12   9       14.01       20.78     10.39 o 
   4  12   9       62.51       79.34     18.18 o 
   5  12   9        0.61        4.25      7.32 o 
   2  13   9        2.84        9.09      9.33 o 
  -3 -10  10        4.15        9.33      6.61 o 
  -2 -10  10        4.77        9.33      8.03 o 
  -1 -10  10        0.00        1.53      7.44 o 
   0 -10  10        6.42        8.62      8.26 o 
   1 -10  10        7.27       14.76     10.98 o 
  -5  -9  10        0.12        2.48      6.97 o 
  -4  -9  10        1.69        3.31      5.79 o 
  -3  -9  10        9.05       23.61      8.85 o 
  -2  -9  10       28.03       16.88      8.38 o 
  -1  -9  10       16.23       10.39      8.26 o 
   0  -9  10       54.23       44.04     13.93 o 
   1  -9  10       10.04       18.42     11.69 o 
   2  -9  10        0.95        0.35      8.15 o 
  -5  -8  10        1.92        3.90      7.20 o 
  -4  -8  10        0.00       -0.71      6.38 o 
  -3  -8  10        0.10        4.01      5.55 o 
  -2  -8  10       21.27       22.20     10.04 o 
  -1  -8  10       31.76       27.39     10.63 o 
   0  -8  10       20.74       27.51     12.63 o 
   1  -8  10        1.35        2.83      8.62 o 
   2  -8  10       16.19       33.53     13.34 o 
   3  -8  10        0.33       -0.14      4.81 o 
   4  -8  10       17.32       23.49     10.74 o 
  -6  -7  10       11.69       15.11     10.63 o 
  -5  -7  10       15.92       13.46      8.03 o 
  -4  -7  10       29.16       28.93     10.74 o 
  -3  -7  10       51.92       28.34     10.86 o 
  -2  -7  10       22.24       17.12     10.15 o 
  -1  -7  10       29.83       22.08     10.04 o 
   0  -7  10       52.38       68.83     16.88 o 
   1  -7  10       55.16       61.51     16.17 o 
   2  -7  10        5.38        1.97      5.22 o 
   3  -7  10        9.52       21.65      7.42 o 
   4  -7  10        7.12        7.44      6.61 o 
   5  -7  10        7.71       10.39      8.03 o 
  -6  -6  10       17.59       19.95     10.39 o 
  -5  -6  10       70.57       76.49     10.95 o 
  -4  -6  10        0.06        3.54      6.97 o 
  -3  -6  10       12.29       11.10      8.26 o 
  -2  -6  10        0.01       -2.95      6.02 o 
  -1  -6  10        1.70        4.37      7.67 o 
   0  -6  10        0.98        3.07      4.21 o 
   1  -6  10      346.85      341.49     18.09 o 
   2  -6  10       51.60       70.66     10.74 o 
   3  -6  10       29.79       38.47      9.01 o 
   4  -6  10       36.30       37.78     12.04 o 
   5  -6  10       51.73       54.66     14.52 o 
   6  -6  10       81.66       72.96     17.59 o 
  -7  -5  10       11.14       13.11      9.56 o 
  -6  -5  10        3.42        2.72      7.91 o 
  -5  -5  10      124.30      107.18     12.48 o 
  -4  -5  10       28.22       26.40      6.79 o 
  -3  -5  10      186.31      165.53     17.95 o 
  -2  -5  10       19.93       24.32      9.92 o 
  -1  -5  10      161.27      139.08     11.03 o 
   0  -5  10       29.06       29.47      6.75 o 
   1  -5  10        0.91       -0.82      4.05 o 
   2  -5  10       42.11       48.30      8.91 o 
   3  -5  10       26.14       28.89      7.91 o 
   4  -5  10        0.21       -1.30      5.55 o 
   5  -5  10       17.69       20.19      8.26 o 
   6  -5  10        3.55        6.85      6.49 o 
  -7  -4  10       13.58       10.51     10.51 o 
  -6  -4  10        0.13        2.13      6.14 o 
  -5  -4  10       30.17       30.99      7.58 o 
  -4  -4  10        2.42        3.33      3.96 o 
  -3  -4  10      266.27      225.60     13.87 o 
  -2  -4  10        0.37        1.48      3.57 o 
  -1  -4  10        6.79       13.16      8.03 o 
   0  -4  10        5.83        7.47      5.67 o 
   1  -4  10        0.24       -0.06      3.60 o 
   2  -4  10       14.37       11.29      5.62 o 
   3  -4  10      525.22      464.93     34.42 o 
   4  -4  10       62.13       61.08      9.38 o 
   5  -4  10        0.57        2.72      5.79 o 
   6  -4  10       37.14       18.65      8.85 o 
   7  -4  10       11.07        6.97      8.50 o 
  -7  -3  10        0.44       -0.71      6.97 o 
  -6  -3  10       31.01       26.92     11.92 o 
  -5  -3  10        0.83        6.41      5.19 o 
  -4  -3  10        0.92        1.29      4.12 o 
  -3  -3  10       13.42       14.36     11.48 o 
  -2  -3  10       18.36       17.51      4.28 o 
  -1  -3  10      218.31      212.93     12.14 o 
   0  -3  10        5.37        7.30      4.49 o 
   1  -3  10        5.37        6.07      3.95 o 
   2  -3  10        0.01       -0.99      3.58 o 
   3  -3  10        0.13        3.17      4.39 o 
   4  -3  10        0.63        0.23      4.45 o 
   5  -3  10       70.51       60.09     14.29 o 
   6  -3  10       52.96       57.14     14.17 o 
   7  -3  10        2.04        5.19      7.32 o 
  -7  -2  10        6.68       10.98      8.62 o 
  -6  -2  10        0.16       -2.24      6.85 o 
  -5  -2  10        1.95       -2.48      5.79 o 
  -4  -2  10       82.64       78.81      8.11 o 
  -3  -2  10        3.50        8.08      3.90 o 
  -2  -2  10      230.06      220.03     11.92 o 
  -1  -2  10      114.13      120.72      6.89 o 
   0  -2  10      172.55      194.32     11.31 o 
   1  -2  10        0.11        2.23      3.51 o 
   2  -2  10        3.05       -3.86      2.92 o 
   3  -2  10        0.88        0.33      3.59 o 
   4  -2  10       10.45       14.73      5.63 o 
   5  -2  10       93.92       78.63     14.52 o 
   6  -2  10       27.39       21.61      9.45 o 
   7  -2  10       54.24       51.12     14.17 o 
  -7  -1  10       14.43       11.57      8.97 o 
  -6  -1  10       20.18        7.44      8.62 o 
  -5  -1  10        7.39        8.82      5.24 o 
  -4  -1  10       10.88       12.54      4.45 o 
  -3  -1  10        7.79        6.66      3.86 o 
  -2  -1  10      139.79      146.43      8.35 o 
  -1  -1  10      351.53      317.85     10.75 o 
   0  -1  10        1.13        0.10      2.81 o 
   1  -1  10       18.21       19.67      5.02 o 
   2  -1  10        6.42       11.75      4.14 o 
   3  -1  10        2.50        1.45      3.82 o 
   4  -1  10        2.15       -0.53      2.95 o 
   5  -1  10       15.79       16.65      7.67 o 
   6  -1  10       34.67       38.84     12.04 o 
   7  -1  10       92.49       94.21     18.30 o 
   8  -1  10        5.15        6.61      8.26 o 
  -7   0  10        2.54        8.03      9.33 o 
  -6   0  10        1.70        4.65      5.24 o 
  -5   0  10        5.48        2.12      4.85 o 
  -4   0  10       25.15       27.77      5.98 o 
  -3   0  10       65.46       79.21      7.99 o 
  -2   0  10      648.84      683.77     27.70 o 
  -1   0  10      565.31      586.93     17.51 o 
   0   0  10      555.04      491.12     16.80 o 
   1   0  10      146.39      166.38     10.94 o 
   2   0  10      174.29      190.69     11.06 o 
   3   0  10      173.14      172.37     25.03 o 
   4   0  10       41.96       49.35     10.98 o 
   5   0  10        4.09        1.18      4.84 o 
   6   0  10       13.78        3.90      5.90 o 
   7   0  10        3.81       -1.18      6.61 o 
   8   0  10       26.72       16.65      9.92 o 
  -7   1  10       50.53       56.67     11.97 o 
  -6   1  10        0.47        4.81      4.96 o 
  -5   1  10       22.67       22.65      7.73 o 
  -4   1  10        0.01       -2.69      4.00 o 
  -3   1  10       86.63       92.51      7.68 o 
  -2   1  10      462.59      465.28     14.64 o 
  -1   1  10      157.61      179.74     10.55 o 
   0   1  10      338.99      364.22     14.36 o 
   1   1  10       19.86       24.76      5.30 o 
   2   1  10      176.14      170.13      9.93 o 
   3   1  10       14.25       17.36      6.85 o 
   4   1  10       20.83       18.42      7.20 o 
   5   1  10        9.30        4.25      5.79 o 
   6   1  10        2.68        8.97      6.02 o 
   7   1  10        3.41        5.55      7.56 o 
   8   1  10        6.38        8.85      7.67 o 
  -7   2  10        2.03        7.50      7.19 o 
  -6   2  10        2.69        4.63      5.54 o 
  -5   2  10        2.39        5.60      5.75 o 
  -4   2  10       17.35       21.78      7.11 o 
  -3   2  10        4.31        9.33      6.73 o 
  -2   2  10      455.84      384.89     22.90 o 
  -1   2  10      189.79      198.35     15.82 o 
   0   2  10      295.10      282.05     17.95 o 
   1   2  10      572.34      609.09     26.21 o 
   2   2  10       94.13       87.60     10.63 o 
   3   2  10       89.06       84.53     12.04 o 
   4   2  10        1.62        9.70      3.68 o 
   5   2  10       89.85       86.30     13.70 o 
   6   2  10       36.64       42.03     10.98 o 
   7   2  10        1.40        0.35      5.19 o 
   8   2  10        1.09        6.38      7.20 o 
  -6   3  10        0.09        9.09      8.15 o 
  -5   3  10      317.27      336.48     27.74 o 
  -4   3  10        0.67        6.02      7.56 o 
  -3   3  10      306.70      304.01     22.79 o 
  -2   3  10       50.36       40.38     10.04 o 
  -1   3  10      502.00      443.80     23.26 o 
   0   3  10      270.31      336.84     20.90 o 
   1   3  10      365.25      319.72     19.36 o 
   2   3  10        0.32        0.71      3.42 o 
   3   3  10       68.96       83.12     12.51 o 
   4   3  10      335.44      331.17     21.02 o 
   5   3  10       43.78       35.65      6.44 o 
   6   3  10       52.53       48.76     12.40 o 
   7   3  10        4.28        8.03      7.08 o 
   8   3  10        0.00        0.00      6.14 o 
  -6   4  10       25.68       27.63     12.16 o 
  -5   4  10       18.72       21.96     10.39 o 
  -4   4  10      228.08      225.03     21.25 o 
  -3   4  10        1.07       -2.72      4.49 o 
  -2   4  10       21.21       17.24      7.67 o 
  -1   4  10      164.12      147.70     14.64 o 
   0   4  10      473.64      453.36     23.73 o 
   1   4  10      370.41      395.87     21.84 o 
   2   4  10      143.51      164.70     14.40 o 
   3   4  10        0.07        3.54      4.13 o 
   4   4  10        0.00       -2.01      4.49 o 
   5   4  10        2.21       -1.77      4.96 o 
   6   4  10        0.18        4.71      3.73 o 
   7   4  10        0.02       -3.90      5.43 o 
   8   4  10        6.12        0.83      6.38 o 
  -6   5  10        0.16        2.60      8.03 o 
  -5   5  10        0.41       -1.53      5.55 o 
  -4   5  10      334.62      300.47     24.68 o 
  -3   5  10      254.62      266.23     22.67 o 
  -2   5  10       12.43       10.27      7.08 o 
  -1   5  10      113.99       90.91     13.70 o 
   0   5  10       29.36       32.82      8.50 o 
   1   5  10       31.02       44.75      9.68 o 
   2   5  10       23.32       24.79      7.32 o 
   3   5  10        3.28        4.37      4.25 o 
   4   5  10        0.28       -3.19      4.13 o 
   5   5  10        4.44        1.53      4.84 o 
   6   5  10       53.85       57.14     12.99 o 
   7   5  10        8.43        9.60      4.49 o 
  -5   6  10        0.40        4.72      6.38 o 
  -4   6  10       48.32       44.86     12.63 o 
  -3   6  10       41.62       52.89     13.58 o 
  -2   6  10        0.38        0.71      5.67 o 
  -1   6  10        3.22       10.27      6.14 o 
   0   6  10      118.70      102.01     12.51 o 
   1   6  10      218.90      221.25     17.00 o 
   2   6  10        1.53       -0.12      3.78 o 
   3   6  10        0.02        1.18      3.78 o 
   4   6  10      126.81      137.19     13.93 o 
   5   6  10        0.21        9.92      5.67 o 
   6   6  10        0.27        3.90      6.38 o 
   7   6  10        2.37        6.38      6.14 o 
   8   6  10        0.96       -0.12      6.61 o 
  -5   7  10        0.67       -0.59      6.61 o 
  -4   7  10       23.43       30.70      9.92 o 
  -3   7  10       75.67       81.58     15.23 o 
  -2   7  10      572.58      496.34     29.16 o 
  -1   7  10      228.64      246.16     20.31 o 
   0   7  10        5.71       11.45      6.26 o 
   1   7  10        1.31        3.42      4.96 o 
   2   7  10       28.46       26.09      7.91 o 
   3   7  10       22.46       25.50      7.79 o 
   4   7  10       14.05        3.90      5.19 o 
   5   7  10       16.30       22.67      7.56 o 
   6   7  10       10.12        9.80      8.26 o 
   8   7  10        0.21       -1.30      6.73 o 
  -4   8  10        0.57        0.83      5.08 o 
  -3   8  10        8.24       12.04      6.73 o 
  -2   8  10        6.24       11.78      4.59 o 
  -1   8  10       67.31       45.22     10.74 o 
   0   8  10      448.42      390.32     23.61 o 
   1   8  10        9.26        4.01      4.96 o 
   2   8  10        2.32        6.14      4.96 o 
   3   8  10        9.31       15.70      6.49 o 
   4   8  10        6.20        3.31      3.78 o 
   5   8  10        5.46        8.74      7.56 o 
   6   8  10        0.59        0.47      6.61 o 
   7   8  10       11.96       20.31     10.27 o 
   8   8  10        0.06        4.37      6.85 o 
  -3   9  10        0.57        1.89      4.60 o 
  -2   9  10      114.13      108.62     16.53 o 
  -1   9  10       33.98       43.34     11.33 o 
   0   9  10       29.61       26.34      6.49 o 
   1   9  10      408.49      467.03     19.73 o 
   2   9  10      155.44      161.96     11.77 o 
   3   9  10        0.75        6.40      3.94 o 
   4   9  10       35.72       50.41     13.46 o 
   5   9  10        3.31        8.97      7.91 o 
   6   9  10        2.06        5.90      6.61 o 
   7   9  10        2.39        4.01      8.38 o 
  -3  10  10        0.14       14.29      8.62 o 
  -2  10  10        0.94       10.27      5.67 o 
  -1  10  10        7.01       11.51      4.63 o 
   0  10  10        6.43        5.83      5.02 o 
   1  10  10        3.02        0.55      3.54 o 
   2  10  10      109.44      112.52     10.91 o 
   3  10  10        2.96        5.67      6.97 o 
   4  10  10        0.21       -1.53      6.61 o 
   5  10  10        4.22       -0.24      5.79 o 
   6  10  10        0.19        6.02      7.67 o 
   7  10  10        0.29       -1.65      7.91 o 
  -1  11  10        4.87        4.89      4.08 o 
   0  11  10       32.71       31.10      7.01 o 
   1  11  10       22.39       21.96      9.45 o 
   2  11  10       12.57       21.25      9.68 o 
   3  11  10        7.87       15.58      8.50 o 
   4  11  10       39.26       45.69     13.11 o 
   5  11  10        1.12       -4.72      4.25 o 
   6  11  10        8.25        6.14      6.97 o 
   0  12  10        9.44       17.12      8.74 o 
   1  12  10        0.00       -0.94      5.08 o 
   2  12  10        6.46        4.37      7.08 o 
   3  12  10       19.25       37.31     14.64 o 
   4  12  10        0.45        1.77      5.08 o 
   5  12  10       12.67       16.53     10.63 o 
  -2 -10  11        2.80       12.28      8.97 o 
  -1 -10  11        5.71        5.79      9.68 o 
   0 -10  11       12.62       12.40     10.27 o 
  -4  -9  11        0.02        1.06      6.61 o 
  -3  -9  11        1.04        3.07      6.85 o 
  -2  -9  11        2.05        0.83      6.38 o 
  -1  -9  11        0.95        1.42      7.44 o 
   0  -9  11        0.83        9.45     10.04 o 
   1  -9  11        0.83        9.33      9.45 o 
   2  -9  11        0.91        7.20     10.51 o 
  -5  -8  11        0.23       -0.94      6.49 o 
  -4  -8  11        4.82        4.72      6.61 o 
  -3  -8  11        3.68        7.79      6.85 o 
  -2  -8  11       25.26       21.25     10.39 o 
  -1  -8  11       30.97       38.49     14.29 o 
   0  -8  11       78.68       73.67     18.42 o 
   1  -8  11       10.53       16.29     10.51 o 
   2  -8  11        0.07        7.44      9.68 o 
   3  -8  11       51.34       64.65     13.58 o 
   4  -8  11      152.64      190.79     28.22 o 
  -5  -7  11        3.23       11.57      7.56 o 
  -4  -7  11        6.25        8.62      7.67 o 
  -3  -7  11        4.59       10.86      8.74 o 
  -2  -7  11        0.44        4.72      7.08 o 
  -1  -7  11       59.93       46.75     13.70 o 
   0  -7  11        0.05       -3.54      6.49 o 
   1  -7  11        7.88       16.77     11.33 o 
   2  -7  11        0.68        4.10      4.71 o 
   3  -7  11        0.88        4.50      5.36 o 
   4  -7  11        4.69        9.45      7.67 o 
  -5  -6  11       21.92       21.37      8.85 o 
  -4  -6  11        0.67        4.37      6.97 o 
  -3  -6  11        7.77       -1.18      6.97 o 
  -2  -6  11        4.84        7.91      7.44 o 
  -1  -6  11       11.42        9.21      8.74 o 
   0  -6  11       35.30       44.86     14.64 o 
   1  -6  11       81.97       86.99     11.51 o 
   2  -6  11      108.59      114.08     13.79 o 
   3  -6  11        2.54        9.20      6.15 o 
   4  -6  11       17.33       32.23     12.28 o 
   5  -6  11       21.68       30.46     10.51 o 
  -6  -5  11        1.63        1.18      7.91 o 
  -5  -5  11       82.74       86.30     11.53 o 
  -4  -5  11       12.01       17.36      9.21 o 
  -3  -5  11       16.15       14.17      8.26 o 
  -2  -5  11       14.73       12.28      8.62 o 
  -1  -5  11       51.05       54.19     13.93 o 
   0  -5  11        5.34        1.27      3.87 o 
   1  -5  11       35.35       25.23      7.18 o 
   2  -5  11        0.17       -3.23      3.95 o 
   3  -5  11        1.07        1.74      4.84 o 
   4  -5  11        4.62        4.96      7.44 o 
   5  -5  11        0.51        3.78      7.32 o 
   6  -5  11        0.95        5.79      6.97 o 
  -6  -4  11        1.94        5.55      7.67 o 
  -5  -4  11        0.02        5.02      6.61 o 
  -4  -4  11       32.53       37.64      8.06 o 
  -3  -4  11      198.28      199.29     19.60 o 
  -2  -4  11       21.21       32.00     11.22 o 
  -1  -4  11       14.98        9.03      4.95 o 
   0  -4  11      130.56      127.19     10.89 o 
   1  -4  11       76.34       76.82     10.46 o 
   2  -4  11        2.45        2.23      4.96 o 
   3  -4  11       16.36       18.68      6.52 o 
   4  -4  11       34.71       36.32      7.68 o 
   5  -4  11       19.74       38.61     12.04 o 
   6  -4  11       70.06       72.25     15.47 o 
  -7  -3  11        6.09       -3.42      7.91 o 
  -6  -3  11        1.26        2.36      6.61 o 
  -5  -3  11        1.64        0.24      6.61 o 
  -4  -3  11        6.85        5.59      4.98 o 
  -3  -3  11      448.16      466.33     20.58 o 
  -2  -3  11        0.02       -2.96      3.41 o 
  -1  -3  11      181.54      178.44     11.79 o 
   0  -3  11       25.29       28.23      6.98 o 
   1  -3  11      146.88      143.75     10.91 o 
   2  -3  11        2.19        3.60      4.69 o 
   3  -3  11       27.66       23.39      6.52 o 
   4  -3  11       76.49       74.32      9.85 o 
   5  -3  11       58.18       48.05     12.63 o 
   6  -3  11       78.88       74.38     14.99 o 
   7  -3  11       17.04       14.64      7.91 o 
  -7  -2  11       11.21       27.15     12.87 o 
  -6  -2  11        1.63       -1.77      6.49 o 
  -5  -2  11        6.59        8.62      8.38 o 
  -4  -2  11        0.14       -4.49      3.00 o 
  -3  -2  11       13.92       14.25      4.92 o 
  -2  -2  11        3.68        7.60      4.00 o 
  -1  -2  11        9.70        8.56      4.52 o 
   0  -2  11      138.19      132.45     10.98 o 
   1  -2  11       25.30       27.74      6.35 o 
   2  -2  11      422.23      396.84     17.16 o 
   3  -2  11        3.61        0.95      4.00 o 
   4  -2  11        4.75        2.43      4.05 o 
   5  -2  11       16.15        8.74      6.49 o 
   6  -2  11       55.98       38.72     12.75 o 
   7  -2  11        5.55        3.54      5.90 o 
  -7  -1  11       13.98       10.27     10.15 o 
  -6  -1  11       21.98       15.82      9.33 o 
  -5  -1  11        0.04       -2.36      4.15 o 
  -4  -1  11       22.97       24.93      5.44 o 
  -3  -1  11      138.00      129.50      8.55 o 
  -2  -1  11       30.97       31.02      5.96 o 
  -1  -1  11        4.75       12.98      3.98 o 
   0  -1  11       89.79      100.67      9.38 o 
   1  -1  11       78.84       84.30      9.08 o 
   2  -1  11      110.98      116.21     10.35 o 
   3  -1  11      192.78      208.18     12.34 o 
   4  -1  11       47.13       42.67      7.30 o 
   5  -1  11       11.69       12.40      7.56 o 
   6  -1  11       77.04       79.22     15.70 o 
   7  -1  11        4.18        1.18      6.49 o 
   8  -1  11       34.79       23.97     12.51 o 
  -7   0  11        0.69        4.01     10.39 o 
  -6   0  11        7.27        5.09      5.72 o 
  -5   0  11       43.21       48.80     10.09 o 
  -4   0  11        8.81        8.07      3.98 o 
  -3   0  11       13.72       14.47      4.55 o 
  -2   0  11       15.04       21.13      5.33 o 
  -1   0  11       11.44       17.93      5.17 o 
   0   0  11       53.75       56.77      8.53 o 
   1   0  11      333.75      348.00     14.94 o 
   2   0  11      123.13      128.83     13.16 o 
   3   0  11        2.84        6.28      3.96 o 
   4   0  11       31.92       30.58      8.97 o 
   5   0  11        0.28       -2.83      4.72 o 
   6   0  11        2.77        4.60      6.85 o 
   7   0  11        1.81        5.43      7.08 o 
   8   0  11        0.03        3.31      6.49 o 
  -6   1  11        0.00       -0.52      5.01 o 
  -5   1  11       22.01       23.34      7.61 o 
  -4   1  11       36.15       34.21      8.00 o 
  -3   1  11        0.31        0.08      3.30 o 
  -2   1  11        1.80        2.59      3.36 o 
  -1   1  11      136.94      134.24      9.77 o 
   0   1  11       50.84       67.01      9.45 o 
   1   1  11      315.97      276.11     13.67 o 
   2   1  11      834.40      852.71     23.16 o 
   3   1  11       73.55       68.12     12.16 o 
   4   1  11      197.63      174.73     16.41 o 
   5   1  11      149.26      150.06     16.17 o 
   6   1  11       10.16        6.49      6.49 o 
   7   1  11        9.84       19.48      9.68 o 
   8   1  11        5.91       18.30     10.27 o 
  -6   2  11       33.97       42.39      9.80 o 
  -5   2  11        0.32       -0.93      4.59 o 
  -4   2  11        5.22        9.53      5.83 o 
  -3   2  11        5.78        5.19      5.67 o 
  -2   2  11       12.84       17.95      7.79 o 
  -1   2  11        1.31       -1.18      3.78 o 
   0   2  11       44.16       41.32      9.56 o 
   1   2  11       35.57       53.84     11.10 o 
   2   2  11      167.79      143.33     13.81 o 
   3   2  11       14.32       13.34      7.56 o 
   4   2  11        0.92        0.47      5.19 o 
   5   2  11      137.67      133.29     15.47 o 
   6   2  11       14.03       12.04      7.67 o 
   7   2  11        0.07        0.71      6.73 o 
   8   2  11        2.99        2.95      7.91 o 
  -6   3  11       35.04       38.72     12.63 o 
  -5   3  11        5.75        8.62      7.56 o 
  -4   3  11        2.30       15.11      8.97 o 
  -3   3  11       32.91       27.27      9.45 o 
  -2   3  11       10.92       11.10      6.85 o 
  -1   3  11      218.54      219.36     18.30 o 
   0   3  11      126.16      119.83     14.05 o 
   1   3  11      116.32      150.77     14.52 o 
   2   3  11       52.01       57.02     11.57 o 
   3   3  11        8.28        4.37      6.02 o 
   4   3  11      461.25      499.53     27.74 o 
   5   3  11       29.60       40.26     10.86 o 
   6   3  11        1.12        3.19      6.02 o 
   7   3  11       22.66       17.12      8.74 o 
   8   3  11        3.60        2.13      6.26 o 
  -6   4  11        0.01        0.47      6.73 o 
  -5   4  11       26.72       20.90     10.51 o 
  -4   4  11       23.03       27.74     11.33 o 
  -3   4  11       15.30       13.81      8.85 o 
  -2   4  11        7.03        9.21      7.08 o 
  -1   4  11       18.51       15.70      7.08 o 
   0   4  11       34.07       31.88      9.09 o 
   1   4  11      144.17      166.94     15.70 o 
   2   4  11       23.62       29.40      8.74 o 
   3   4  11        5.88        7.91      5.55 o 
   4   4  11       38.40       38.72      9.56 o 
   5   4  11       15.48       16.29      7.44 o 
   6   4  11       10.16       22.08      8.97 o 
   7   4  11       20.74       22.43      9.80 o 
   8   4  11        4.65        6.49      7.91 o 
  -5   5  11       11.30       13.34      8.50 o 
  -4   5  11       33.09       33.65     11.57 o 
  -3   5  11      292.38      267.30     23.97 o 
  -2   5  11      119.53      116.65     16.53 o 
  -1   5  11      152.65      126.56     14.17 o 
   0   5  11      150.30      160.68     15.70 o 
   1   5  11      128.57      135.18     14.17 o 
   2   5  11       40.72       57.02     11.22 o 
   3   5  11      149.97      140.38     14.52 o 
   4   5  11      178.27      167.53     16.29 o 
   5   5  11      131.03      144.63     15.58 o 
   6   5  11       21.21       28.34     10.27 o 
   7   5  11        8.25        9.21      7.44 o 
  -5   6  11        3.44        1.53      6.38 o 
  -4   6  11        3.07       14.52      8.26 o 
  -3   6  11       41.05       47.23     12.28 o 
  -2   6  11       38.29       31.52     10.15 o 
  -1   6  11        1.40        5.67      6.02 o 
   0   6  11       88.16       93.39     13.93 o 
   1   6  11       23.96       32.82      9.09 o 
   2   6  11       18.74       19.13      7.56 o 
   3   6  11        0.44        2.83      4.84 o 
   4   6  11       48.61       46.04     11.10 o 
   5   6  11       34.00       32.47      9.68 o 
   6   6  11        0.78        5.90      6.38 o 
   7   6  11        0.03        2.36      5.79 o 
  -4   7  11       27.96       32.35     10.63 o 
  -3   7  11       13.79       21.96      8.38 o 
  -2   7  11       71.23       93.27     16.77 o 
  -1   7  11      253.86      218.65     19.24 o 
   0   7  11      484.81      453.60     26.21 o 
   1   7  11       13.50       19.72      7.91 o 
   2   7  11       37.86       52.30     11.22 o 
   3   7  11        0.23        2.24      4.37 o 
   4   7  11        4.06        3.66      4.72 o 
   5   7  11        1.29        6.49      4.96 o 
  -4   8  11        0.47        4.37      5.08 o 
  -3   8  11        1.42        2.36      4.96 o 
  -2   8  11        3.41       -2.95      4.13 o 
  -1   8  11        0.39        0.47      4.84 o 
   0   8  11      150.69      142.86     15.58 o 
   1   8  11        4.83       10.27      6.14 o 
   2   8  11       28.38       26.92      8.97 o 
   3   8  11       10.29       20.90      7.44 o 
   4   8  11        0.71        0.24      3.78 o 
   5   8  11       17.39       34.47     11.45 o 
   6   8  11        8.79       10.15      8.15 o 
   7   8  11       44.93       46.16     16.17 o 
  -3   9  11       13.07       13.11      7.67 o 
  -2   9  11        5.58        5.90      5.19 o 
  -1   9  11       12.78        8.90      4.67 o 
   0   9  11       89.52      118.77     16.77 o 
   1   9  11       35.88       39.67     11.33 o 
   3   9  11        2.54        6.82      3.71 o 
   4   9  11        0.33        5.08      6.61 o 
   5   9  11        0.25        2.83      6.14 o 
   6   9  11        3.38        7.20      6.26 o 
   7   9  11        0.57       -1.65      7.08 o 
  -2  10  11        4.41        8.85      6.02 o 
  -1  10  11       11.24       16.58      5.43 o 
   0  10  11       30.29       35.17      7.42 o 
   1  10  11        0.47        2.44      6.73 o 
   2  10  11       65.78       56.80      8.62 o 
   3  10  11        8.97       18.18      8.15 o 
   4  10  11        0.28        3.78      6.14 o 
   5  10  11        0.40        4.37      6.49 o 
   6  10  11        0.35       -0.83      5.31 o 
  -1  11  11       17.66       28.20      6.87 o 
   0  11  11        0.06        2.62      3.32 o 
   1  11  11        8.78        9.01      4.82 o 
   2  11  11        1.66       -0.94      5.19 o 
   3  11  11       75.88       75.91     17.59 o 
   4  11  11        4.20       10.98      6.97 o 
   5  11  11        2.31       -3.90      5.19 o 
   6  11  11        5.65        9.80      7.56 o 
   1  12  11        9.83        9.92      8.38 o 
   2  12  11       10.70       11.33      8.62 o 
   3  12  11        3.77        6.73      6.85 o 
   4  12  11        1.45        7.44      6.02 o 
  -3  -9  12        5.41        4.72      7.56 o 
  -2  -9  12       13.78       11.69      8.03 o 
  -1  -9  12        2.91        5.08      7.79 o 
   0  -9  12        2.21       -0.35      8.97 o 
   1  -9  12        0.68        2.95     10.27 o 
   2  -9  12       13.64       18.54     12.75 o 
  -4  -8  12        3.91        6.85      7.08 o 
  -3  -8  12       12.21       12.51      7.56 o 
  -2  -8  12        5.51        9.68      7.56 o 
  -1  -8  12       27.26       31.17     12.28 o 
   0  -8  12        5.78       13.93      9.80 o 
   1  -8  12        3.79        6.73      9.33 o 
   2  -8  12       14.50       26.56     13.11 o 
   3  -8  12        9.31        1.42     11.45 o 
  -5  -7  12        0.62        4.72      7.20 o 
  -4  -7  12        3.23       10.63      6.61 o 
  -3  -7  12        1.88       -0.47      6.14 o 
  -2  -7  12       14.66       16.88      9.45 o 
  -1  -7  12       16.05       14.52     10.27 o 
   0  -7  12      100.13      105.79     21.37 o 
   1  -7  12      106.32      108.38     20.90 o 
   2  -7  12        0.06        5.48      6.00 o 
   3  -7  12       12.54       28.36      7.87 o 
   4  -7  12        0.14        3.42      6.97 o 
  -5  -6  12        9.35       16.17      8.38 o 
  -4  -6  12        5.14       -2.48      5.90 o 
  -3  -6  12       16.30       19.13      9.21 o 
  -2  -6  12       57.85       52.66     13.70 o 
  -1  -6  12       10.12        8.74      7.56 o 
   0  -6  12       10.07       17.83      9.21 o 
   1  -6  12        9.15       17.18      6.35 o 
   2  -6  12       71.70       75.53     12.28 o 
   3  -6  12        9.34        9.28      6.55 o 
   4  -6  12       11.12        8.74      6.26 o 
   5  -6  12        4.02        6.38      7.91 o 
  -5  -5  12        0.04        6.14      6.14 o 
  -4  -5  12       49.54       51.12     13.46 o 
  -3  -5  12       13.91       10.74      8.15 o 
  -2  -5  12        1.05       -3.07      7.08 o 
  -1  -5  12       26.43       23.73     10.98 o 
   0  -5  12      104.76      103.70     10.50 o 
   1  -5  12      112.23       93.47     12.35 o 
   2  -5  12        0.08       -1.54      4.69 o 
   3  -5  12      249.58      244.05     17.36 o 
   4  -5  12        0.11        4.84      6.73 o 
   5  -5  12       43.96       43.45     12.99 o 
   6  -5  12       43.08       52.54     16.65 o 
  -6  -4  12        2.32        0.24      8.85 o 
  -5  -4  12        0.28        3.42      5.90 o 
  -4  -4  12        4.37        2.13      8.15 o 
  -3  -4  12      390.57      284.77     23.61 o 
  -2  -4  12       55.75       75.09     16.77 o 
  -1  -4  12       43.48       53.00      9.19 o 
   0  -4  12       89.66       96.50     11.54 o 
   1  -4  12       10.96        8.03      5.50 o 
   2  -4  12        5.71        2.22      4.45 o 
   3  -4  12        1.33       -1.00      4.35 o 
   4  -4  12       72.13       58.36     10.33 o 
   5  -4  12        0.12        4.01      5.90 o 
   6  -4  12        0.36        6.61      6.61 o 
  -6  -3  12        0.56        6.38      9.09 o 
  -5  -3  12       14.08       18.06      9.68 o 
  -4  -3  12       86.84       96.34     11.92 o 
  -3  -3  12      247.52      235.06     20.90 o 
  -2  -3  12       24.97       32.60      7.60 o 
  -1  -3  12      285.60      279.93     15.13 o 
   0  -3  12       57.93       62.15      9.57 o 
   1  -3  12       59.05       54.37      9.51 o 
   2  -3  12      119.09      110.91     11.80 o 
   3  -3  12        6.49       10.81      5.21 o 
   4  -3  12      131.82      124.62     12.03 o 
   5  -3  12       23.05       20.66      8.38 o 
   6  -3  12       19.03       24.20      8.97 o 
   7  -3  12       10.82       20.31     10.27 o 
  -6  -2  12        0.27        1.42      7.32 o 
  -5  -2  12        2.46        4.13      7.08 o 
  -4  -2  12       52.92       48.85      9.18 o 
  -3  -2  12        0.76        1.63      3.89 o 
  -2  -2  12       43.41       52.86      8.56 o 
  -1  -2  12      637.54      591.88     21.33 o 
   0  -2  12       39.89       38.89      7.72 o 
   1  -2  12        7.06       12.08      5.55 o 
   2  -2  12       29.94       29.79      7.32 o 
   3  -2  12       29.75       25.02      6.76 o 
   4  -2  12       20.35       21.59      6.30 o 
   5  -2  12        1.72       -1.65      5.19 o 
   6  -2  12        5.59        6.61      5.79 o 
   7  -2  12        0.06       -2.72      4.84 o 
  -6  -1  12        1.00        6.14      8.15 o 
  -5  -1  12        4.56        5.31      8.74 o 
  -4  -1  12        1.23        2.12      3.30 o 
  -3  -1  12        9.21        9.18      4.61 o 
  -2  -1  12       86.59       84.48     15.60 o 
  -1  -1  12      298.67      264.24     14.13 o 
   0  -1  12      329.31      308.67     15.18 o 
   1  -1  12      508.99      513.38     19.99 o 
   2  -1  12       77.74       82.01      9.81 o 
   3  -1  12        9.55       13.00      5.16 o 
   4  -1  12        0.83       -0.36      3.41 o 
   5  -1  12      168.81      157.38     17.95 o 
   6  -1  12       31.42       30.34     10.39 o 
   7  -1  12        6.42        8.26      7.08 o 
  -6   0  12        7.07        8.50      9.45 o 
  -5   0  12       24.62       30.77      8.33 o 
  -4   0  12        0.72        0.13      2.92 o 
  -3   0  12        1.28       -0.22      3.56 o 
  -2   0  12      254.53      238.95     11.22 o 
  -1   0  12        0.01       -0.09      3.45 o 
   0   0  12        6.18        8.79      4.40 o 
   1   0  12       69.38       72.57      8.94 o 
   2   0  12       69.03       62.40      8.68 o 
   3   0  12        0.49        0.75      3.73 o 
   4   0  12      113.98      100.30      9.73 o 
   5   0  12       49.91       45.22     12.04 o 
   6   0  12       10.06       11.45      7.67 o 
   7   0  12        4.03        2.48      6.14 o 
   8   0  12        0.01        2.36      7.79 o 
  -6   1  12        3.57       10.18      6.55 o 
  -5   1  12       18.43       16.89      7.38 o 
  -4   1  12       57.26       69.96     11.46 o 
  -3   1  12       27.07       30.48      6.08 o 
  -2   1  12        5.39        6.73      4.30 o 
  -1   1  12      245.22      251.54     13.90 o 
   0   1  12      137.67      131.41     10.14 o 
   1   1  12      189.54      180.94     11.56 o 
   2   1  12     1039.01      929.06     25.85 o 
   3   1  12       65.68       69.07     12.99 o 
   4   1  12       20.09       23.38      8.26 o 
   5   1  12        0.00        1.42      5.67 o 
   6   1  12       24.71       29.99     10.74 o 
   7   1  12       44.85       52.89     13.70 o 
   8   1  12        2.10        3.19      7.08 o 
  -6   2  12        0.59        1.17      5.49 o 
  -5   2  12        0.13        4.52      5.50 o 
  -4   2  12        7.75       15.35      9.45 o 
  -3   2  12       28.53       21.13      9.21 o 
  -2   2  12        0.05        0.24      4.96 o 
  -1   2  12       10.59       13.58      6.97 o 
   0   2  12       17.81       21.25      7.79 o 
   1   2  12        0.06        0.47      4.25 o 
   2   2  12       69.01       63.99     12.16 o 
   3   2  12      124.73      120.07     16.29 o 
   4   2  12      113.87      117.59     16.29 o 
   5   2  12       48.86       61.39     12.99 o 
   6   2  12        0.67        0.94      5.55 o 
   7   2  12       66.18       90.55     17.12 o 
   8   2  12        0.11       -0.94      6.97 o 
  -6   3  12       21.47       21.13     10.74 o 
  -5   3  12       50.75       33.53     12.40 o 
  -4   3  12       26.69       16.29      9.45 o 
  -3   3  12        0.01        2.01      5.79 o 
  -2   3  12      155.96      151.95     16.53 o 
  -1   3  12        3.54        2.72      5.08 o 
   0   3  12       31.77       25.03      8.85 o 
   1   3  12        5.28       -0.35      4.25 o 
   2   3  12       67.80       56.08     11.45 o 
   3   3  12      527.85      534.83     28.81 o 
   4   3  12      146.65      148.64     15.82 o 
   5   3  12       26.04       24.32      9.33 o 
   6   3  12       33.27       19.01      8.97 o 
   7   3  12       29.79       19.83      9.80 o 
   8   3  12        0.60        3.07      7.20 o 
  -5   4  12        0.27       -0.35      6.49 o 
  -4   4  12        3.17        1.42      6.02 o 
  -3   4  12        3.81       -4.60      5.19 o 
  -2   4  12       51.23       50.89     12.28 o 
  -1   4  12       52.74       42.27     10.63 o 
   0   4  12        1.35        0.94      4.96 o 
   1   4  12      147.25      167.89     16.17 o 
   2   4  12       57.25       68.71     12.51 o 
   3   4  12      126.63      131.76     14.99 o 
   4   4  12        3.50       11.10      7.91 o 
   5   4  12        0.08       -2.60      5.43 o 
   6   4  12        1.24        2.83      6.26 o 
   7   4  12       27.74       37.78     12.04 o 
   8   4  12        4.47        5.55      7.67 o 
  -5   5  12        3.11        9.92      8.38 o 
  -4   5  12        0.14        6.26      6.97 o 
  -3   5  12       12.74       16.65      8.26 o 
  -2   5  12       37.99       25.97      8.85 o 
  -1   5  12       62.69       54.66     12.28 o 
   0   5  12       83.28       60.09     12.63 o 
   1   5  12       61.24       60.21     12.28 o 
   2   5  12       12.69       30.70      9.45 o 
   3   5  12      119.16      137.19     15.35 o 
   4   5  12       48.45       60.80     12.51 o 
   5   5  12       65.65       72.05      9.85 o 
   6   5  12       32.10       35.42     11.92 o 
   7   5  12        3.32        3.42      6.97 o 
   8   5  12        1.91        4.13      9.45 o 
  -5   6  12        7.90        5.08      7.32 o 
  -4   6  12       35.28       33.88     10.98 o 
  -3   6  12        3.96        6.73      7.91 o 
  -2   6  12       18.79       19.72      8.85 o 
  -1   6  12       32.46       21.02      8.26 o 
   0   6  12        0.25        0.83      4.72 o 
   1   6  12      109.95      120.54     14.29 o 
   2   6  12        0.25       -0.83      4.60 o 
   3   6  12      211.06      230.93     19.13 o 
   4   6  12       51.17       55.02     11.92 o 
   5   6  12      266.48      322.90     23.02 o 
   6   6  12       24.27       34.83     10.98 o 
   7   6  12       28.01       37.54     13.34 o 
  -4   7  12        0.27        4.96      6.02 o 
  -3   7  12        3.80       17.83      8.03 o 
  -2   7  12        5.08        8.85      5.67 o 
  -1   7  12       67.28       59.98     12.63 o 
   0   7  12       20.92       23.14      8.15 o 
   1   7  12       74.62       74.85     13.22 o 
   2   7  12        2.09        1.06      5.08 o 
   3   7  12        2.90        5.19      4.72 o 
   4   7  12        0.55        3.66      5.19 o 
   5   7  12        9.52        7.67      5.90 o 
   6   7  12       15.90       17.12      8.85 o 
  -3   8  12        0.00        3.07      4.84 o 
  -2   8  12       22.07       19.95      7.44 o 
  -1   8  12       11.76        8.26      5.79 o 
   0   8  12      176.98      171.19     18.18 o 
   1   8  12       33.35       30.22      9.45 o 
   2   8  12       70.01       96.58     14.99 o 
   3   8  12       17.37       29.04      9.21 o 
   4   8  12        0.54        0.83      4.25 o 
   6   8  12       23.21       30.22     10.63 o 
   7   8  12       63.04       52.77     15.82 o 
  -3   9  12       11.98       16.53      9.09 o 
  -2   9  12        1.01        9.56      6.73 o 
  -1   9  12        2.86        3.54      5.55 o 
   0   9  12       50.13       78.63     14.76 o 
   1   9  12        9.29       11.10      6.49 o 
   2   9  12      104.07      103.90     15.23 o 
   3   9  12       15.91       21.61      8.15 o 
   5   9  12        0.72        4.72      6.02 o 
   6   9  12        1.29        0.83      5.55 o 
   7   9  12       12.86       27.63     13.81 o 
  -2  10  12       68.22       73.55     15.47 o 
  -1  10  12        0.27       -1.88      3.04 o 
   0  10  12        0.01       -0.80      2.88 o 
   1  10  12       28.71       29.37      6.91 o 
   2  10  12       80.32       87.56     11.14 o 
   3  10  12      135.56      129.52     21.25 o 
   4  10  12        3.11       14.88      8.03 o 
   5  10  12        5.44       10.39      7.44 o 
   6  10  12        2.17        6.49      7.32 o 
   0  11  12        1.20        4.26      4.05 o 
   1  11  12        0.03       -1.71      3.92 o 
   2  11  12        7.03       18.77      9.33 o 
   3  11  12       14.15       25.50     11.33 o 
   4  11  12        4.49        7.67      7.44 o 
   5  11  12        4.25        5.31      6.73 o 
   2  12  12        4.51       14.17      9.68 o 
   3  12  12        1.55        2.60      6.14 o 
  -1  -9  13       16.81        7.56     10.86 o 
   0  -9  13        1.88       -4.72     10.15 o 
  -3  -8  13       17.15       18.65      9.80 o 
  -2  -8  13       20.65       30.11     11.10 o 
  -1  -8  13       23.29       34.12     13.34 o 
   0  -8  13       14.81       13.81      9.33 o 
   1  -8  13        0.19        1.42      9.33 o 
   2  -8  13        0.02        0.94      8.62 o 
  -4  -7  13        4.68       11.45      7.91 o 
  -3  -7  13       18.40       23.02     11.22 o 
  -2  -7  13       41.88       36.13     11.10 o 
  -1  -7  13        1.11        4.96      7.56 o 
   0  -7  13       22.58       21.61     12.40 o 
   1  -7  13        8.19       11.81      9.80 o 
   2  -7  13        5.88       13.22     11.69 o 
   3  -7  13        5.55        4.86      6.66 o 
  -5  -6  13        0.00        8.03      9.33 o 
  -4  -6  13        7.45        5.43      7.79 o 
  -3  -6  13        9.44       15.94      9.09 o 
  -2  -6  13       27.34       30.93     11.92 o 
  -1  -6  13       46.53       44.98     13.93 o 
   0  -6  13       37.58       49.23     15.47 o 
   1  -6  13       65.24       71.07     18.42 o 
   2  -6  13        0.37        1.96      5.13 o 
   3  -6  13        0.04        6.70      5.67 o 
   4  -6  13        0.04        4.37      6.14 o 
  -5  -5  13        1.95        6.02      9.09 o 
  -4  -5  13        0.06       -0.35      6.02 o 
  -3  -5  13       30.37       33.18     12.04 o 
  -2  -5  13        1.32        5.90      6.49 o 
  -1  -5  13       24.57       30.70     12.04 o 
   0  -5  13        1.01        2.87      5.44 o 
   1  -5  13      270.10      227.95     15.33 o 
   2  -5  13      235.91      205.53     15.65 o 
   3  -5  13       90.93      105.30     14.10 o 
   4  -5  13       23.59       21.49     10.74 o 
   5  -5  13        0.14        4.01      6.38 o 
  -5  -4  13       15.49       19.13     11.33 o 
  -4  -4  13      140.66      142.27     19.95 o 
  -3  -4  13      189.40      174.38     19.24 o 
  -2  -4  13       14.89       11.69      8.97 o 
  -1  -4  13       58.06       66.71     10.05 o 
   0  -4  13       77.10       74.43     10.94 o 
   1  -4  13        1.36       -2.93      4.54 o 
   2  -4  13       41.38       39.79      9.11 o 
   3  -4  13        5.34        8.09      6.04 o 
   4  -4  13        0.04        5.63      4.49 o 
   5  -4  13        1.67        5.79      6.02 o 
   6  -4  13        0.27        1.06      5.67 o 
  -4  -3  13       73.21       74.62     15.94 o 
  -3  -3  13       58.00       49.59     13.34 o 
  -2  -3  13      101.72      123.57     11.96 o 
  -1  -3  13       22.09       20.32      6.83 o 
   0  -3  13        3.31        6.93      4.98 o 
   1  -3  13       90.68       93.33     12.05 o 
   2  -3  13      195.00      170.33     13.51 o 
   3  -3  13      724.02      610.39     23.86 o 
   4  -3  13       85.55       90.83     11.63 o 
   5  -3  13      135.85      106.26     18.18 o 
   6  -3  13       11.71       11.33      7.67 o 
  -6  -2  13        0.01       10.51      9.68 o 
  -5  -2  13        6.16       12.51      9.21 o 
  -4  -2  13        0.48        1.89      6.97 o 
  -3  -2  13        9.40        6.05      6.32 o 
  -2  -2  13        1.98        0.03      4.63 o 
  -1  -2  13     1163.13     1211.19     32.08 o 
   0  -2  13       28.25       32.90      7.48 o 
   1  -2  13        5.71        3.47      3.62 o 
   2  -2  13       10.38       13.39      5.62 o 
   3  -2  13       31.49       34.78      7.88 o 
   4  -2  13       76.83       81.54     10.87 o 
   5  -2  13        5.26        4.25      5.79 o 
   6  -2  13        2.87        8.85      5.43 o 
   7  -2  13        5.05       12.40      9.09 o 
  -6  -1  13        0.02        2.48      7.67 o 
  -5  -1  13       15.27       15.70     10.15 o 
  -4  -1  13       12.25       16.00      5.35 o 
  -3  -1  13      190.79      186.15     12.86 o 
  -2  -1  13        6.17        4.33      5.11 o 
  -1  -1  13      938.93     1013.71     29.09 o 
   0  -1  13      599.65      571.36     22.04 o 
   1  -1  13      509.28      456.59     19.15 o 
   2  -1  13       98.72       96.39     12.29 o 
   3  -1  13      139.20      137.34     12.14 o 
   4  -1  13      137.82      120.06     10.34 o 
   5  -1  13      110.88       86.54     16.29 o 
   6  -1  13        6.23       10.04      7.32 o 
   7  -1  13        7.06        2.24      7.08 o 
  -6   0  13        2.67        6.49      9.80 o 
  -5   0  13       25.24       23.28     12.34 o 
  -4   0  13        2.07        4.85      3.76 o 
  -3   0  13       15.23       13.06      5.61 o 
  -2   0  13       34.89       30.96      7.20 o 
  -1   0  13        0.69        5.90      4.67 o 
   0   0  13     1215.90     1235.44     31.43 o 
   1   0  13      224.90      232.16     14.02 o 
   2   0  13      229.15      218.95     13.40 o 
   3   0  13      149.11      136.58     11.22 o 
   4   0  13       11.63        7.56      6.49 o 
   5   0  13      161.35      139.91     16.77 o 
   6   0  13        5.76        2.95      5.79 o 
   7   0  13       48.06       43.33     12.04 o 
  -6   1  13       11.73       14.06      7.60 o 
  -5   1  13       15.20       17.51      7.68 o 
  -4   1  13        3.00       -0.81      4.65 o 
  -3   1  13       25.57       21.59      6.18 o 
  -2   1  13        1.03        0.66      3.60 o 
  -1   1  13        0.10       -0.64      3.60 o 
   0   1  13      242.15      261.36     14.88 o 
   1   1  13      906.88      869.94     25.83 o 
   2   1  13      186.64      171.63     11.72 o 
   3   1  13      422.19      439.20     29.04 o 
   4   1  13       45.75       53.84     12.87 o 
   5   1  13        0.03        2.13      5.79 o 
   6   1  13        0.12        1.06      5.79 o 
   7   1  13        0.01        1.77      7.20 o 
  -6   2  13        4.12        0.24      7.79 o 
  -5   2  13        0.35        1.18      6.61 o 
  -4   2  13       39.66       40.02     12.40 o 
  -3   2  13       71.06       74.38     16.41 o 
  -2   2  13       21.23       16.77      8.50 o 
  -1   2  13       32.40       24.08      8.85 o 
   0   2  13       73.38       78.39     13.70 o 
   1   2  13      394.71      376.98     24.68 o 
   2   2  13      738.90      703.19     33.65 o 
   3   2  13        8.70        5.70      4.70 o 
   4   2  13       11.35       17.95      9.21 o 
   5   2  13        0.20        4.01      6.49 o 
   6   2  13        0.19       13.70      8.74 o 
   7   2  13       25.43       31.40     11.22 o 
   8   2  13       25.85       25.15     12.75 o 
  -5   3  13        5.37        2.13      6.26 o 
  -4   3  13        1.94        4.84      6.73 o 
  -3   3  13       17.04       20.78      9.21 o 
  -2   3  13        6.47       17.47      8.15 o 
  -1   3  13        0.21        2.24      5.43 o 
   0   3  13       69.25       72.37     14.29 o 
   1   3  13      136.20      134.59     15.35 o 
   2   3  13      215.26      199.76     18.18 o 
   3   3  13       78.78       86.30     15.35 o 
   4   3  13      236.63      213.22     19.83 o 
   5   3  13        8.97       11.22      6.85 o 
   6   3  13        7.95       13.70      8.38 o 
   7   3  13        2.38        8.26      7.56 o 
   8   3  13        4.46        8.62      8.62 o 
  -5   4  13        2.44        2.95      6.97 o 
  -4   4  13        0.19       -0.94      6.73 o 
  -3   4  13        0.92        1.06      5.55 o 
  -2   4  13       27.67       17.59      8.03 o 
  -1   4  13        8.47       11.92      7.44 o 
   0   4  13        0.07       -0.59      4.49 o 
   1   4  13       22.91       29.75      9.45 o 
   2   4  13        4.11       16.06      7.67 o 
   3   4  13     1200.62     1369.77     50.18 o 
   4   4  13       35.47       36.13     10.51 o 
   5   4  13      151.42      187.01     19.95 o 
   6   4  13       30.34       22.20      8.62 o 
   7   4  13       45.79       61.39     14.99 o 
   8   4  13        9.91       17.59     11.10 o 
  -5   5  13        1.71        0.35      7.08 o 
  -4   5  13        3.42        4.60      7.79 o 
  -3   5  13        6.14        3.66      6.61 o 
  -2   5  13        8.23        2.48      5.55 o 
  -1   5  13        1.27        2.01      4.72 o 
   0   5  13       10.41        7.91      6.97 o 
   1   5  13        6.44        3.78      5.08 o 
   2   5  13       76.63       74.85     13.93 o 
   3   5  13       35.32       37.90     11.33 o 
   4   5  13       15.57       31.52     10.74 o 
   5   5  13       19.80       31.29     11.22 o 
   6   5  13      327.00      366.12     27.74 o 
   7   5  13       15.02       31.29     12.28 o 
   8   5  13        7.57       10.39     10.98 o 
  -4   6  13       15.91       23.85     10.15 o 
  -3   6  13       65.39       80.64     17.12 o 
  -2   6  13        2.26        4.60      5.67 o 
  -1   6  13      149.26      137.54     16.29 o 
   0   6  13       18.10       35.77     10.74 o 
   1   6  13       30.25       28.10      9.21 o 
   2   6  13        4.94        5.90      5.43 o 
   3   6  13        8.65        3.19      5.55 o 
   4   6  13        2.49        8.50      6.61 o 
   5   6  13      285.08      290.79     23.26 o 
   6   6  13       77.68       96.34     16.06 o 
   7   6  13      136.22      149.11     18.65 o 
  -4   7  13        2.40        7.44      8.74 o 
  -3   7  13        0.08        1.30      4.72 o 
  -2   7  13        1.02        2.48      4.96 o 
  -1   7  13        2.11       -1.06      5.31 o 
   0   7  13        8.02       13.81      6.97 o 
   1   7  13        4.89       11.22      6.97 o 
   2   7  13       35.49       27.98      9.68 o 
   3   7  13        3.29        1.89      5.19 o 
   4   7  13        1.83        5.43      6.97 o 
   5   7  13      154.22      147.46     17.00 o 
   6   7  13       92.86       97.28     16.88 o 
  -3   8  13        5.24        7.56      6.49 o 
  -2   8  13       28.97       41.79     12.28 o 
  -1   8  13       97.61      116.53     18.06 o 
   0   8  13       64.95       70.37     14.05 o 
   1   8  13      301.80      256.91     21.25 o 
   2   8  13        1.89       11.33      6.85 o 
   3   8  13        2.21        4.60      5.67 o 
   4   8  13        0.05       -1.18      4.84 o 
   5   8  13       10.53       12.87      7.20 o 
   7   8  13        1.81        2.48      9.92 o 
  -2   9  13        0.31       -2.72      4.37 o 
  -1   9  13        1.35        0.24      5.31 o 
   0   9  13       21.96       17.59      7.56 o 
   1   9  13        1.96        0.71      4.96 o 
   2   9  13      132.62      135.89     16.17 o 
   3   9  13        1.95        0.47      5.08 o 
   4   9  13       67.52       67.77     13.81 o 
   5   9  13        1.97        4.01      5.43 o 
   6   9  13        0.29       11.33      7.67 o 
  -1  10  13       14.69       18.32      6.00 o 
   0  10  13        8.54       16.21      5.45 o 
   1  10  13        7.51       20.93      6.35 o 
   2  10  13      165.26      194.93     14.07 o 
   3  10  13       12.64       19.95      9.21 o 
   4  10  13        0.13        2.60      4.72 o 
   5  10  13        1.85        5.43      6.61 o 
   6  10  13        0.39        9.09      7.44 o 
   0  11  13       50.66       66.23     12.81 o 
   1  11  13        3.51        5.46      4.65 o 
   2  11  13       20.75       28.45     10.74 o 
   3  11  13        8.02       16.88      8.38 o 
   4  11  13       44.11       42.86     13.34 o 
   5  11  13       11.01       13.46     10.51 o 
  -2  -8  14        0.07        4.37      8.15 o 
  -1  -8  14        8.39       12.28     10.63 o 
   0  -8  14        8.72       22.55     12.75 o 
   1  -8  14        2.02        5.08     10.15 o 
  -3  -7  14        6.35       13.22      9.09 o 
  -2  -7  14       20.85       23.02      9.21 o 
  -1  -7  14       73.32       66.23     16.65 o 
   0  -7  14       10.38       17.47     11.10 o 
   1  -7  14       29.09       44.16     16.53 o 
   2  -7  14        2.42        7.91      9.68 o 
   3  -7  14        3.20        4.94      7.91 o 
  -4  -6  14        0.42        4.96      6.14 o 
  -3  -6  14        0.23        5.19      7.67 o 
  -2  -6  14        0.69       12.28      7.67 o 
  -1  -6  14       14.77       22.20      9.92 o 
   0  -6  14      142.05      131.76     24.20 o 
   1  -6  14       10.11       20.66     11.10 o 
   2  -6  14        3.80        3.81      5.41 o 
   3  -6  14        0.04        0.79      5.02 o 
   4  -6  14        0.58        0.12      7.44 o 
  -5  -5  14        0.41        8.74     11.10 o 
  -4  -5  14        2.32        3.42      6.38 o 
  -3  -5  14       11.84       17.00     10.39 o 
  -2  -5  14        1.33       -1.06      8.03 o 
  -1  -5  14        0.47        0.35      6.38 o 
   0  -5  14      167.56      183.23     27.74 o 
   1  -5  14      278.36      264.28     17.49 o 
   2  -5  14        2.87        2.33      5.74 o 
   3  -5  14       10.55       23.89      7.74 o 
   4  -5  14        4.01       13.34      7.91 o 
   5  -5  14        1.87       -2.60      6.61 o 
  -4  -4  14       34.11       45.69     13.11 o 
  -3  -4  14       18.82       29.52     10.86 o 
  -2  -4  14       31.68       34.36     12.40 o 
  -1  -4  14       85.94       93.51     18.89 o 
   0  -4  14       38.63       37.85      8.25 o 
   1  -4  14        9.96       25.62      7.87 o 
   2  -4  14      137.84      168.72     15.55 o 
   3  -4  14        0.52        3.10      5.21 o 
   4  -4  14       43.83       46.43      9.60 o 
   5  -4  14        3.50       -1.77      5.43 o 
  -4  -3  14       29.82       41.68     12.99 o 
  -3  -3  14       92.90      106.73     19.13 o 
  -2  -3  14       16.86       16.78      6.57 o 
  -1  -3  14      149.25      145.97     13.11 o 
   0  -3  14       83.21       87.11     12.03 o 
   1  -3  14        0.72        0.71      3.44 o 
   2  -3  14       70.87       72.14     11.43 o 
   3  -3  14       16.95       18.88      6.72 o 
   4  -3  14       36.54       35.20      8.67 o 
   5  -3  14       13.92       22.55      9.09 o 
   6  -3  14        1.53       -0.47      5.08 o 
  -4  -2  14        1.10       10.51      8.50 o 
  -3  -2  14       13.71       17.72      6.38 o 
  -2  -2  14     1176.09     1164.00     32.52 o 
  -1  -2  14      501.21      476.91     21.19 o 
   0  -2  14      225.35      195.17     13.85 o 
   1  -2  14      328.86      300.27     16.76 o 
   2  -2  14        1.95        3.62      4.92 o 
   3  -2  14      360.81      386.03     38.02 o 
   4  -2  14       35.94       37.25      8.30 o 
   5  -2  14       77.14       61.04     13.70 o 
   6  -2  14        0.77        0.12      5.55 o 
  -4  -1  14        2.69        3.95      4.87 o 
  -3  -1  14        1.90        3.68      5.47 o 
  -2  -1  14      272.99      274.12     16.11 o 
  -1  -1  14      204.26      210.87     14.33 o 
   0  -1  14       42.23       55.05      9.42 o 
   1  -1  14       42.87       52.08      9.58 o 
   2  -1  14       62.28       72.43     10.78 o 
   3  -1  14       76.52       68.96     10.62 o 
   4  -1  14       12.25        8.56      5.21 o 
   5  -1  14       24.58       25.15     10.27 o 
   6  -1  14       21.54       15.82      8.74 o 
   7  -1  14       14.51       17.00     10.39 o 
  -5   0  14        3.54        7.44      6.44 o 
  -4   0  14        1.15        1.84      3.85 o 
  -3   0  14       12.82       14.62      6.32 o 
  -2   0  14       66.20       60.37     10.27 o 
  -1   0  14      513.93      503.46     21.61 o 
   0   0  14      539.66      532.97     22.53 o 
   1   0  14      429.57      413.94     20.11 o 
   2   0  14      100.47       91.86     11.50 o 
   3   0  14        0.89        0.39      4.32 o 
   4   0  14       84.00       70.60     15.58 o 
   5   0  14      140.13      126.80     19.13 o 
   6   0  14       97.67       98.94     18.65 o 
   7   0  14       42.35       38.02     12.28 o 
  -5   1  14        0.89        8.87      6.03 o 
  -4   1  14       22.97       27.15     10.51 o 
  -3   1  14        1.45       -3.10      3.45 o 
  -2   1  14        0.53        2.49      4.22 o 
  -1   1  14       53.35       57.94      9.59 o 
   0   1  14       62.87       65.90      9.99 o 
   1   1  14       76.16       62.47      9.60 o 
   2   1  14      278.79      222.18     13.63 o 
   3   1  14       69.68       78.39     15.58 o 
   4   1  14        6.17       10.51      7.56 o 
   5   1  14       76.73       79.81     16.29 o 
   6   1  14       14.47       17.00      8.50 o 
   7   1  14        1.56        3.42      6.26 o 
  -5   2  14        0.11       -0.83      6.85 o 
  -4   2  14       54.07       55.25     14.99 o 
  -3   2  14       58.85       53.13     14.40 o 
  -2   2  14       28.88       24.56      9.56 o 
  -1   2  14       52.34       39.79     11.10 o 
   0   2  14       57.23       53.01     12.87 o 
   1   2  14     1980.07     1907.67     57.73 o 
   2   2  14      662.52      759.15     38.96 o 
   3   2  14      516.86      504.13     30.81 o 
   4   2  14       10.05       13.22      9.09 o 
   5   2  14       71.34       49.82     12.99 o 
   6   2  14       65.26       66.59     14.88 o 
   7   2  14        0.97        4.01      7.32 o 
  -5   3  14        0.02        1.65      7.32 o 
  -4   3  14       10.44       12.04      7.67 o 
  -3   3  14        1.45       -0.24      5.67 o 
  -2   3  14      127.47      114.52     17.83 o 
  -1   3  14        0.10        2.60      5.79 o 
   0   3  14        8.47        5.67      6.97 o 
   1   3  14       41.32       51.24     12.40 o 
   2   3  14      315.39      312.04     24.44 o 
   3   3  14       82.89       95.99     16.41 o 
   4   3  14      692.67      653.78     23.98 o 
   5   3  14      116.38      130.93     21.25 o 
   6   3  14       19.13       17.83      8.97 o 
   7   3  14       26.87       28.57     11.69 o 
  -5   4  14        8.55        9.68      9.21 o 
  -4   4  14        0.31       -1.06      6.26 o 
  -3   4  14       86.54       91.26     17.83 o 
  -2   4  14        0.84       -3.90      4.96 o 
  -1   4  14       12.17       11.81      7.79 o 
   0   4  14      153.12      132.82     16.17 o 
   1   4  14        7.70        4.60      6.14 o 
   2   4  14        3.02        2.83      6.38 o 
   3   4  14      481.50      507.79     30.58 o 
   4   4  14      755.14      803.54     38.96 o 
   5   4  14      577.19      632.11     34.95 o 
   6   4  14        0.58        5.43      8.03 o 
   7   4  14        0.44        3.19      6.97 o 
  -4   5  14        9.58        9.92      8.50 o 
  -3   5  14        2.55       -0.83      5.67 o 
  -2   5  14       17.44       14.52      9.92 o 
  -1   5  14       23.22       20.90      9.68 o 
   0   5  14       16.32       13.11      7.79 o 
   1   5  14       27.27       38.37     11.22 o 
   2   5  14       63.37       71.07     14.64 o 
   3   5  14      158.81      174.85     18.65 o 
   4   5  14      304.71      280.76     24.79 o 
   5   5  14      174.32      169.30     18.65 o 
   6   5  14       30.85       33.06     11.22 o 
   7   5  14        3.13       10.86      8.85 o 
  -4   6  14        0.40        4.72      7.32 o 
  -3   6  14       10.06        5.19      7.20 o 
  -2   6  14        4.26        6.73      5.55 o 
  -1   6  14      185.57      162.93     18.42 o 
   0   6  14       33.63       40.50     11.10 o 
   1   6  14       82.32       55.96     12.99 o 
   2   6  14       20.03       30.58     10.15 o 
   3   6  14        6.34        8.03      6.73 o 
   4   6  14        3.91        6.61      6.97 o 
   5   6  14        4.13        6.38      7.44 o 
   6   6  14       19.24       23.02      9.33 o 
   7   6  14        7.71       11.69      9.68 o 
  -3   7  14        9.63       30.70      9.92 o 
  -2   7  14        0.36       -0.47      5.43 o 
  -1   7  14       26.08       34.95     11.57 o 
   0   7  14      139.28      124.20     15.47 o 
   1   7  14      100.18      122.20     17.83 o 
   2   7  14      193.35      169.89     18.30 o 
   3   7  14       45.86       40.97     11.57 o 
   4   7  14       37.00       45.10     12.04 o 
   5   7  14       11.16       19.24      8.97 o 
   6   7  14        0.61        0.71      5.67 o 
  -2   8  14        0.93        4.72      5.08 o 
  -1   8  14        1.05       -0.71      4.01 o 
   0   8  14        0.76       -0.47      3.90 o 
   1   8  14        1.49        5.90      5.90 o 
   2   8  14       46.57       61.98     13.81 o 
   3   8  14       79.10       77.21     14.76 o 
   4   8  14        1.02        5.90      5.67 o 
   5   8  14        1.86        1.30      5.43 o 
  -2   9  14       71.13      100.24     18.89 o 
  -1   9  14        0.06        4.01      5.19 o 
   0   9  14        0.01        4.84      5.79 o 
   1   9  14       46.65       46.16     12.63 o 
   2   9  14        1.79        2.95      4.72 o 
   3   9  14      106.31      121.61     17.71 o 
   4   9  14       13.68       14.99      7.32 o 
   6   9  14        0.58        0.94      6.02 o 
  -1  10  14       15.73       21.34      6.79 o 
   0  10  14       12.83       19.83      7.91 o 
   1  10  14        7.29       13.22      6.49 o 
   2  10  14       13.65       24.20      8.03 o 
   3  10  14        6.69       12.04      8.15 o 
   4  10  14        2.53        6.97      6.02 o 
   5  10  14        3.18        4.13      5.79 o 
   1  11  14        5.31        6.46      5.64 o 
   2  11  14        5.58       13.70      9.56 o 
   3  11  14        0.04       -0.24      6.26 o 
   4  11  14       25.04       37.43     13.58 o 
  -2  -7  15       24.07       34.24     13.70 o 
  -1  -7  15       87.72       77.33     19.13 o 
   0  -7  15        0.00        0.47      9.09 o 
   1  -7  15        0.02       13.34     10.74 o 
   2  -7  15        0.80        4.96     10.39 o 
  -3  -6  15        0.02        0.47      7.08 o 
  -2  -6  15        0.01        6.38      6.73 o 
  -1  -6  15       32.75       35.06     12.04 o 
   0  -6  15        1.93        2.13      8.38 o 
   1  -6  15       18.68       12.99     11.10 o 
   2  -6  15       12.09       18.04      8.53 o 
   3  -6  15        0.58        1.34      5.92 o 
  -4  -5  15       16.33       22.20     10.27 o 
  -3  -5  15       62.52       57.97     14.76 o 
  -2  -5  15      108.90       95.51     18.89 o 
  -1  -5  15        5.73       10.86      7.32 o 
   0  -5  15        4.71       -1.30      6.85 o 
   1  -5  15       36.12       44.89      9.74 o 
   2  -5  15       13.75       17.01      6.97 o 
   3  -5  15        1.35        6.01      5.25 o 
   4  -5  15        6.61       17.83      8.85 o 
  -4  -4  15      200.52      202.12     22.20 o 
  -3  -4  15       25.08       30.58     12.51 o 
  -2  -4  15       14.77       17.24      8.74 o 
  -1  -4  15        0.42       -0.59      6.14 o 
   0  -4  15       56.28       60.38     10.92 o 
   1  -4  15      232.08      225.35     17.09 o 
   2  -4  15      219.22      203.94     16.85 o 
   3  -4  15      122.62      110.91     14.44 o 
   4  -4  15       35.43       22.46      7.26 o 
   5  -4  15        2.77       16.06      7.91 o 
  -4  -3  15       66.73       63.87     13.93 o 
  -3  -3  15      373.63      334.36     28.10 o 
  -2  -3  15       71.18       76.03     17.47 o 
  -1  -3  15       75.70       78.27     11.52 o 
   0  -3  15      102.23      111.81     13.45 o 
   1  -3  15        0.00       -3.55      4.45 o 
   2  -3  15        1.71        2.27      5.17 o 
   3  -3  15        0.06        2.79      5.16 o 
   4  -3  15       13.90       19.10      6.64 o 
   5  -3  15       15.20       15.47      8.26 o 
  -4  -2  15       15.64       22.43      9.56 o 
  -3  -2  15      163.16      164.82     23.38 o 
  -2  -2  15       11.39       10.72      6.34 o 
  -1  -2  15      160.55      157.41     13.91 o 
   0  -2  15        5.34        8.18      5.95 o 
   1  -2  15       89.58      107.90     13.24 o 
   2  -2  15      132.11      132.31     14.35 o 
   3  -2  15       88.17       83.06     12.06 o 
   4  -2  15      132.63      137.63     14.44 o 
   5  -2  15       62.00       53.84     12.51 o 
   6  -2  15       46.10       44.75     13.70 o 
  -4  -1  15       17.94       18.65      8.85 o 
  -3  -1  15        1.15        0.89      4.98 o 
  -2  -1  15       13.25        8.84      6.10 o 
  -1  -1  15      679.93      669.01     25.79 o 
   0  -1  15       48.73       66.38     11.12 o 
   1  -1  15       40.80       39.01      8.68 o 
   2  -1  15        0.02       -0.04      4.00 o 
   3  -1  15       23.03       23.17      7.33 o 
   4  -1  15        0.94        1.63      4.45 o 
   5  -1  15       13.33       16.77      8.03 o 
   6  -1  15       10.47       12.04      7.67 o 
  -4   0  15        5.02        6.97      6.97 o 
  -3   0  15       16.17       16.09      6.47 o 
  -2   0  15        5.86       11.37      6.14 o 
  -1   0  15      704.70      746.44     27.87 o 
   0   0  15      820.04      883.55     29.21 o 
   1   0  15     2653.96     2634.94    107.73 o 
   2   0  15        1.58       -0.21      3.37 o 
   3   0  15      123.35      142.39     13.14 o 
   4   0  15       22.84       30.34     10.63 o 
   5   0  15        3.91       -0.35      6.02 o 
   6   0  15        1.84        2.83      6.73 o 
  -5   1  15       31.34       30.22     11.92 o 
  -4   1  15       11.97       10.27      8.97 o 
  -3   1  15       55.85       48.17     13.81 o 
  -2   1  15       34.97       37.24     13.58 o 
  -1   1  15       10.28        9.26      5.24 o 
   0   1  15      176.57      172.03     13.27 o 
   1   1  15      405.45      442.66     20.90 o 
   2   1  15      622.08      633.94     24.51 o 
   3   1  15        0.03       -4.72      5.67 o 
   4   1  15        2.28        2.36      7.08 o 
   5   1  15        7.18       12.63      8.15 o 
   6   1  15        1.27        5.67      6.38 o 
   7   1  15       29.08       20.19     10.86 o 
  -5   2  15       24.78       29.04     12.16 o 
  -4   2  15        4.69        0.59      7.08 o 
  -3   2  15       56.02       49.35     14.52 o 
  -2   2  15       79.69       81.11     16.06 o 
  -1   2  15        0.02       -0.94      6.02 o 
   0   2  15      214.25      214.88     20.19 o 
   1   2  15      293.19      277.80     23.38 o 
   2   2  15      540.25      537.43     32.23 o 
   3   2  15     1498.36     1480.87     54.66 o 
   4   2  15        2.79        0.00      5.55 o 
   5   2  15        0.43        7.08      7.32 o 
   6   2  15       13.22       18.30      8.85 o 
   7   2  15        3.45       19.24      9.33 o 
  -4   3  15        7.26        9.45      8.74 o 
  -3   3  15       70.53       62.22     14.52 o 
  -2   3  15      138.83      113.46     18.77 o 
  -1   3  15        0.19        0.00      6.26 o 
   0   3  15        5.31        5.08      7.44 o 
   1   3  15       73.78       83.94     16.06 o 
   2   3  15      251.48      236.60     22.67 o 
   3   3  15      219.86      219.24     22.20 o 
   4   3  15       43.59       31.52     11.81 o 
   5   3  15        0.01       -1.42      5.90 o 
   6   3  15        0.66       -2.01      5.67 o 
   7   3  15        0.05        0.59      7.79 o 
  -4   4  15        5.25        3.54      7.79 o 
  -3   4  15       93.54       77.57     16.65 o 
  -2   4  15        9.81       13.11      8.85 o 
  -1   4  15      296.99      238.37     22.31 o 
   0   4  15       17.94       21.25      9.45 o 
   1   4  15       22.92       27.39      9.92 o 
   2   4  15      102.64      120.54     18.77 o 
   3   4  15        2.51        2.13      6.02 o 
   4   4  15       23.76       29.40     10.39 o 
   5   4  15        3.06       10.63      8.15 o 
   6   4  15       41.06       41.09     13.93 o 
   7   4  15        5.90        4.37      7.91 o 
  -4   5  15       26.18       30.34     12.51 o 
  -3   5  15       14.43       16.88     10.98 o 
  -2   5  15      123.75      129.04     22.31 o 
  -1   5  15       64.67       81.58     16.53 o 
   0   5  15      511.54      409.44     28.93 o 
   1   5  15       71.79       72.37     15.70 o 
   2   5  15        0.18        2.72      5.55 o 
   3   5  15       30.73       32.94     10.63 o 
   4   5  15        3.81        5.19      6.85 o 
   5   5  15      118.55       81.82     16.06 o 
   6   5  15       91.17      135.66     20.43 o 
   7   5  15       26.62       13.22      9.45 o 
  -3   6  15        0.96       -1.89      6.38 o 
  -2   6  15        0.00        1.77      5.55 o 
  -1   6  15       19.78       21.61      8.85 o 
   0   6  15       32.80       35.54     10.98 o 
   1   6  15       94.50       81.70     15.70 o 
   2   6  15        0.14       -2.24      5.31 o 
   3   6  15        0.00        0.12      5.55 o 
   4   6  15        3.55        2.36      6.14 o 
   5   6  15        0.99        1.89      6.85 o 
   6   6  15      111.71      117.00     19.48 o 
   7   6  15       21.48       28.22     13.11 o 
  -3   7  15        0.01       -0.47      6.97 o 
  -2   7  15       31.24       34.12     11.10 o 
  -1   7  15        7.12       31.29     10.39 o 
   0   7  15       41.81       42.74     12.16 o 
   1   7  15       68.90       76.62     15.58 o 
   2   7  15       56.13       43.68     12.04 o 
   3   7  15        5.54        1.42      5.19 o 
   4   7  15        4.05        2.01      6.73 o 
   5   7  15       25.24       34.83     11.57 o 
   6   7  15        1.53       -2.60      6.02 o 
  -2   8  15        0.00        5.43      6.26 o 
  -1   8  15        1.51        0.47      5.08 o 
   0   8  15        1.54        6.49      5.31 o 
   1   8  15        3.33       -0.24      4.72 o 
   2   8  15       13.24       14.88      8.26 o 
   3   8  15        6.23        8.50      7.67 o 
   4   8  15       14.08       15.82      8.03 o 
   5   8  15       16.01       22.31      9.33 o 
  -1   9  15        7.90       14.29      8.03 o 
   0   9  15        0.51       -3.19      3.66 o 
   1   9  15       23.34       32.47      9.80 o 
   2   9  15        2.50       10.74      6.38 o 
   3   9  15       25.10       25.38      8.85 o 
   4   9  15       13.59       20.19      8.15 o 
   0  10  15        4.88        2.95      7.20 o 
   1  10  15        0.29        6.38      6.97 o 
   2  10  15       48.02       55.14     13.34 o 
   3  10  15        6.09        2.01      8.38 o 
  -2  -6  16       18.15       18.65     10.74 o 
  -1  -6  16        8.89       11.45      8.62 o 
   0  -6  16       41.80       45.34     15.58 o 
   1  -6  16        9.92        4.37     10.27 o 
   2  -6  16       38.31       36.13     15.11 o 
  -3  -5  16        6.69       17.95      9.21 o 
  -2  -5  16        0.39        3.54      8.15 o 
  -1  -5  16        1.49       -0.71      6.38 o 
   0  -5  16        3.06       -0.59      7.20 o 
   1  -5  16        0.48        5.43      7.91 o 
   2  -5  16        1.84       12.01      6.68 o 
   3  -5  16       17.61       19.87      7.77 o 
  -4  -4  16        0.69        8.26      8.97 o 
  -3  -4  16       51.03       54.55     14.99 o 
  -2  -4  16        3.02       12.75      8.38 o 
  -1  -4  16        0.23       10.74      8.50 o 
   0  -4  16        2.75        7.79      5.68 o 
   1  -4  16        0.01        1.57      4.80 o 
   2  -4  16        1.06        5.90      5.22 o 
   3  -4  16        3.71        8.97      5.84 o 
   4  -4  16       14.17       12.99      7.64 o 
  -4  -3  16        1.89       12.87      8.85 o 
  -3  -3  16       85.39       89.02     17.47 o 
  -2  -3  16      108.03      117.71     20.31 o 
  -1  -3  16        8.88        8.43      5.68 o 
   0  -3  16       58.85       58.79     10.79 o 
   1  -3  16       32.35       32.42      8.48 o 
   2  -3  16        4.57        6.97      5.93 o 
   3  -3  16        0.45        2.73      5.37 o 
   4  -3  16        3.94       -0.11      4.26 o 
   5  -3  16        4.32       13.70      8.74 o 
  -4  -2  16        2.35       11.81     10.39 o 
  -3  -2  16       49.81       52.66     13.58 o 
  -2  -2  16      151.86      149.25     14.21 o 
  -1  -2  16      310.29      305.52     18.66 o 
   0  -2  16       19.26       23.80      7.62 o 
   1  -2  16       37.60       36.56      8.83 o 
   2  -2  16       42.37       57.05     14.99 o 
   3  -2  16        7.33       10.57      6.19 o 
   4  -2  16       36.72       39.01      8.76 o 
   5  -2  16       14.53       16.17      8.74 o 
  -4  -1  16        9.52       19.60     11.57 o 
  -3  -1  16        0.01        0.49      4.22 o 
  -2  -1  16       18.60       14.66      6.51 o 
  -1  -1  16        2.50        4.81      5.24 o 
   0  -1  16      403.43      381.22     20.41 o 
   1  -1  16       20.94       22.31      6.99 o 
   2  -1  16       19.45       22.88      7.26 o 
   3  -1  16        0.17        3.17      4.92 o 
   4  -1  16       18.70       15.90      6.02 o 
   5  -1  16        0.10        0.83      5.79 o 
   6  -1  16       15.93       12.28      8.74 o 
  -4   0  16       17.18       10.98      9.68 o 
  -3   0  16        6.78        4.73      5.37 o 
  -2   0  16       20.67       23.29      7.53 o 
  -1   0  16      109.87      126.28     14.23 o 
   0   0  16       16.79       21.81      7.51 o 
   1   0  16       12.51       13.64      5.63 o 
   2   0  16       38.62       38.19      8.60 o 
   3   0  16      101.90      102.68     10.68 o 
   4   0  16       28.25       48.64     14.40 o 
   5   0  16        0.71        4.49      6.14 o 
   6   0  16        1.76       -1.53      5.67 o 
  -4   1  16       73.26       67.77     16.77 o 
  -3   1  16       17.90       20.90     10.51 o 
  -2   1  16        4.17        4.46      5.07 o 
  -1   1  16        1.55        5.91      5.22 o 
   0   1  16       98.26       97.09     12.84 o 
   1   1  16       38.74       47.16      9.08 o 
   2   1  16        0.50        5.79      7.56 o 
   3   1  16      150.71      157.73     18.77 o 
   4   1  16        0.04       12.75      8.62 o 
   5   1  16       29.29       27.74     10.98 o 
   6   1  16       18.45        9.56      9.21 o 
  -4   2  16        0.03        0.24      6.97 o 
  -3   2  16       26.70       31.52     12.16 o 
  -2   2  16       13.61        7.44      8.15 o 
  -1   2  16        1.83        0.71      6.73 o 
   0   2  16        1.43        2.72      6.26 o 
   1   2  16       13.43       15.70      8.85 o 
   2   2  16       82.57      109.45     18.42 o 
   3   2  16      186.15      161.16     19.13 o 
   4   2  16       12.26        6.38      7.56 o 
   5   2  16        7.00        8.03      6.97 o 
   6   2  16        5.67        7.44      6.26 o 
  -4   3  16       24.62       14.88      9.56 o 
  -3   3  16        1.47        2.48      6.61 o 
  -2   3  16      125.29      108.38     19.01 o 
  -1   3  16      131.27      137.54     21.13 o 
   0   3  16       20.19       16.06      8.97 o 
   1   3  16        4.98        6.85      6.85 o 
   2   3  16       81.81       73.79     15.94 o 
   3   3  16        0.88        3.31      6.38 o 
   4   3  16      360.16      404.01     29.75 o 
   5   3  16        5.76        6.14      7.44 o 
   6   3  16        0.42        5.31      8.74 o 
  -4   4  16        6.21       16.29     10.63 o 
  -3   4  16       10.24       17.00      9.68 o 
  -2   4  16        7.89       10.27      8.38 o 
  -1   4  16        9.65        7.44      8.15 o 
   0   4  16        2.86       -0.24      6.26 o 
   1   4  16        2.85        2.13      5.55 o 
   2   4  16       34.04       32.23     11.10 o 
   3   4  16        0.00        2.24      6.38 o 
   4   4  16       31.46       29.52     11.22 o 
   5   4  16       62.83       84.30     16.29 o 
  -3   5  16        0.25        2.95      7.56 o 
  -2   5  16       23.43       20.54     11.33 o 
  -1   5  16        6.23        4.96      7.08 o 
   0   5  16        4.21       10.63      7.67 o 
   1   5  16       33.06       47.82     13.58 o 
   2   5  16        0.05        3.42      6.61 o 
   3   5  16       30.85       17.95      9.09 o 
   4   5  16       29.07       36.48     11.57 o 
   5   5  16       11.14       17.47      9.80 o 
   6   5  16       95.38       85.36     16.88 o 
  -3   6  16        6.88        7.20      8.85 o 
  -2   6  16        1.19        0.59      5.79 o 
  -1   6  16        1.71        2.60      5.19 o 
   0   6  16        7.05        9.21      6.85 o 
   1   6  16        1.75        1.06      5.90 o 
   2   6  16       17.87       25.97     10.15 o 
   3   6  16        7.45       13.46      7.91 o 
   4   6  16       66.16       84.89     16.65 o 
   5   6  16        0.42        0.00      5.08 o 
   6   6  16        0.26        7.08      8.15 o 
  -2   7  16       16.76       23.61      9.21 o 
  -1   7  16       18.33       23.38      9.33 o 
   0   7  16        6.02       11.45      5.90 o 
   1   7  16       21.31       16.41      9.33 o 
   2   7  16       80.90       85.48     16.77 o 
   3   7  16       12.92       14.40      7.79 o 
   4   7  16        4.71        7.44      7.56 o 
   5   7  16        4.82        3.07      5.90 o 
   6   7  16        3.59        0.59      7.20 o 
  -1   8  16        2.16        1.18      4.60 o 
   0   8  16       17.10       27.15     10.51 o 
   1   8  16        5.04        6.61      6.97 o 
   2   8  16       63.01       59.27     14.29 o 
   3   8  16        2.18        4.60      5.79 o 
   4   8  16        7.80       18.54      8.74 o 
   5   8  16        1.13       -4.72      5.67 o 
   0   9  16       12.29       22.67      9.68 o 
   1   9  16       19.98       12.87      7.79 o 
   2   9  16        3.86       12.40      7.67 o 
   3   9  16        3.79        6.14      6.14 o 
   4   9  16       13.59        4.72      7.56 o 
   2  10  16        8.86       11.45      8.15 o 
   3  10  16       24.90       36.13     13.46 o 
  -2  -5  17       12.13       21.02     11.81 o 
  -1  -5  17       10.02        2.60     10.04 o 
   0  -5  17        0.13        4.72      7.91 o 
   1  -5  17        2.24        1.42      8.15 o 
   2  -5  17        0.06        8.30      8.13 o 
  -3  -4  17       39.08       46.87     14.40 o 
  -2  -4  17        1.14        9.33      8.62 o 
  -1  -4  17        4.75        8.50      7.20 o 
   0  -4  17       11.71       15.70     10.27 o 
   1  -4  17        1.98        0.98      4.95 o 
   2  -4  17        0.74        4.13      5.04 o 
   3  -4  17        0.19        2.15      5.87 o 
  -3  -3  17       22.97       28.10     11.81 o 
  -2  -3  17       12.65       13.22      9.92 o 
  -1  -3  17        0.51       -6.97      5.19 o 
   0  -3  17        1.66        4.12      4.50 o 
   1  -3  17        0.02        3.85      5.52 o 
   2  -3  17       46.07       44.08     10.51 o 
   3  -3  17        0.52       10.32      5.79 o 
   4  -3  17      137.78      129.76     16.36 o 
  -3  -2  17       70.66       87.96     19.95 o 
  -2  -2  17        1.03        3.90      8.97 o 
  -1  -2  17       14.25       16.28      6.75 o 
   0  -2  17        0.04        3.59      4.19 o 
   1  -2  17       10.85       20.60     12.16 o 
   2  -2  17        2.89        4.86      5.35 o 
   3  -2  17        2.29       11.87      5.94 o 
   4  -2  17       17.15       20.88      7.11 o 
   5  -2  17        9.16        5.90      7.79 o 
  -3  -1  17        0.47       -3.91      4.85 o 
  -2  -1  17       26.17       30.85      8.65 o 
  -1  -1  17        0.43        7.07      5.12 o 
   0  -1  17      178.09      219.49     16.48 o 
   1  -1  17       21.37       29.86      8.07 o 
   2  -1  17        7.94       17.44      6.97 o 
   3  -1  17        9.56       12.64      5.83 o 
   4  -1  17       63.20       71.94     11.46 o 
   5  -1  17        1.16        3.54      6.49 o 
  -4   0  17        0.93        6.14      9.09 o 
  -3   0  17        0.64        2.75      4.70 o 
  -2   0  17        0.94       -1.50      4.79 o 
  -1   0  17       14.09       14.82      6.34 o 
   0   0  17       11.76       13.73      6.07 o 
   1   0  17       67.50       81.83     12.55 o 
   2   0  17       31.57       35.19      8.72 o 
   3   0  17       49.22       50.80      9.64 o 
   4   0  17        0.32        6.02      6.14 o 
   5   0  17        1.15        5.43      6.26 o 
  -4   1  17        7.23        5.08      9.92 o 
  -3   1  17        0.63        0.12      6.14 o 
  -2   1  17       28.31       23.38     10.98 o 
  -1   1  17        0.01        0.41      4.51 o 
   0   1  17      117.54      128.32     14.48 o 
   1   1  17       14.49       15.33      6.57 o 
   2   1  17      499.60      497.40     33.65 o 
   3   1  17        2.95        5.19      6.73 o 
   4   1  17        0.04       -1.12      3.76 o 
   5   1  17        1.42       -0.94      6.61 o 
   6   1  17        0.44       13.58      8.50 o 
  -3   2  17       42.36       41.32     13.58 o 
  -2   2  17        2.87       10.15      8.26 o 
  -1   2  17        2.50        3.66      7.44 o 
   0   2  17        0.48        0.35      7.91 o 
   1   2  17       25.43       36.13     12.63 o 
   2   2  17       10.10        4.96      7.20 o 
   3   2  17      172.46      186.30     21.72 o 
   4   2  17       24.94       37.19     12.40 o 
   5   2  17       53.07       65.64     15.94 o 
   6   2  17        0.04        8.38      8.03 o 
  -3   3  17        0.02        3.54      6.73 o 
  -2   3  17       17.01       14.76     10.04 o 
  -1   3  17        1.46        0.00      6.73 o 
   0   3  17        9.55       12.51      8.74 o 
   1   3  17       21.00        4.72      7.56 o 
   2   3  17       90.91       99.41     18.77 o 
   3   3  17       61.19       61.98     15.35 o 
   4   3  17       30.72       32.00     11.10 o 
   5   3  17       50.49       56.91     14.52 o 
   6   3  17        0.16       -4.72      6.26 o 
  -3   4  17        1.50       -2.24      6.61 o 
  -2   4  17        0.10       -4.60      6.38 o 
  -1   4  17       54.87       42.62     13.58 o 
   0   4  17       11.73        8.03      8.85 o 
   1   4  17        6.96        9.68      8.85 o 
   2   4  17        9.56        4.84      7.20 o 
   3   4  17       68.38       89.02     18.42 o 
   4   4  17        0.30       10.86      7.67 o 
   5   4  17       21.91       21.25      9.80 o 
   6   4  17        7.53       10.63      7.79 o 
  -2   5  17       19.64       16.41      9.92 o 
  -1   5  17        4.69        3.31      6.61 o 
   0   5  17        8.90        5.55      7.20 o 
   1   5  17       35.88       28.10     10.51 o 
   2   5  17        0.36        6.02      6.73 o 
   3   5  17        5.74        0.35      5.67 o 
   4   5  17        0.03       10.04      6.73 o 
   5   5  17        6.58        5.31      7.44 o 
   6   5  17       16.17       23.26     11.57 o 
  -2   6  17       11.32        4.60      8.38 o 
  -1   6  17        4.65        8.85      5.79 o 
   0   6  17       26.02       26.68      9.21 o 
   1   6  17        2.29        2.13      4.96 o 
   2   6  17        0.03        7.08      7.32 o 
   3   6  17        1.95        3.42      6.49 o 
   4   6  17       30.62       20.78      9.09 o 
   5   6  17        4.53        3.66      6.26 o 
   6   6  17        9.77        8.97      9.33 o 
  -1   7  17        7.21        4.25      5.55 o 
   0   7  17       10.14       18.89      8.15 o 
   1   7  17        4.56       11.10      6.61 o 
   2   7  17        4.00       14.29      8.15 o 
   3   7  17       15.46       13.22      8.26 o 
   4   7  17        1.36       -1.77      4.72 o 
   5   7  17        5.97        6.38      8.15 o 
   0   8  17       10.20        8.85      7.08 o 
   1   8  17       25.81       33.18     11.57 o 
   2   8  17        5.54        1.53      5.19 o 
   3   8  17       13.22       21.84      8.74 o 
   4   8  17        5.05        3.07      6.14 o 
   5   8  17        0.70       -0.71      8.03 o 
   1   9  17        1.39        9.21      8.50 o 
   2   9  17        1.10        5.08      6.73 o 
   3   9  17        0.93        0.59      6.26 o 
  -1  -4  18       21.98       22.43     10.51 o 
   0  -4  18        4.20       10.51     10.98 o 
   1  -4  18        0.31        0.57      6.72 o 
   2  -4  18        0.29        3.89      6.47 o 
  -2  -3  18       23.58       22.31     10.27 o 
  -1  -3  18        5.43       18.65     10.74 o 
   0  -3  18        0.05        8.03      6.03 o 
   1  -3  18       12.97       14.85      6.91 o 
   2  -3  18        9.83       10.64      7.29 o 
   3  -3  18        9.52       15.12      6.74 o 
  -2  -2  18        2.46        2.95      6.14 o 
  -1  -2  18       17.59       18.03      7.55 o 
   0  -2  18        5.14       15.42      6.66 o 
   1  -2  18        0.37        0.32      4.58 o 
   2  -2  18       17.14       16.82      7.97 o 
   3  -2  18        1.60        3.38      3.96 o 
   4  -2  18        8.15       16.86      7.12 o 
  -3  -1  18        2.40       -0.59      6.85 o 
  -2  -1  18       52.20       60.47     11.43 o 
  -1  -1  18       36.76       40.28      9.72 o 
   0  -1  18       33.04       39.20      9.13 o 
   1  -1  18        8.64       12.10      6.80 o 
   2  -1  18        7.24        7.05      5.41 o 
   3  -1  18        6.26        6.97      8.85 o 
   4  -1  18        2.47        8.10      4.86 o 
  -3   0  18        0.02        5.31      5.93 o 
  -2   0  18        0.04        4.34      5.38 o 
  -1   0  18       49.62       52.89     10.68 o 
   0   0  18        3.09       10.91      5.86 o 
   1   0  18        1.97        4.76      5.36 o 
   2   0  18        0.05        1.84      4.24 o 
   3   0  18        0.06        4.96      6.97 o 
   4   0  18        7.35        8.38      6.85 o 
   5   0  18        0.36        7.20      7.79 o 
  -3   1  18       12.17       21.96     11.69 o 
  -2   1  18        6.05        7.08      8.74 o 
  -1   1  18        4.75        6.26      8.50 o 
   0   1  18       68.57       78.04     18.18 o 
   1   1  18       17.31       30.46     12.28 o 
   2   1  18       38.19       50.18     14.17 o 
   3   1  18       11.44       19.13     10.27 o 
   4   1  18        1.70        1.18      6.38 o 
   5   1  18        9.76        7.20      9.45 o 
  -3   2  18        0.04        2.60      8.03 o 
  -2   2  18        9.83        6.49      7.79 o 
  -1   2  18        0.35        3.66      7.91 o 
   0   2  18       16.61       25.97     12.87 o 
   1   2  18       39.47       48.05     14.99 o 
   2   2  18       13.21       13.81      8.97 o 
   3   2  18      182.30      173.20     21.02 o 
   4   2  18        0.01       -2.60      5.90 o 
   5   2  18       32.35       36.13     11.33 o 
  -2   3  18        0.09        0.83      6.85 o 
  -1   3  18        3.21        5.67      8.03 o 
   0   3  18        1.76        3.90      7.08 o 
   1   3  18        1.38        1.06      6.26 o 
   2   3  18        3.02        4.01      7.32 o 
   3   3  18       27.21       46.52     13.22 o 
   4   3  18       37.96       45.22     13.46 o 
   5   3  18       30.20       29.40     10.86 o 
  -2   4  18       18.69       16.65     11.92 o 
  -1   4  18       39.90       44.04     14.17 o 
   0   4  18        3.60       -1.30      6.73 o 
   1   4  18        0.22        1.53      7.56 o 
   2   4  18       87.40       94.69     17.95 o 
   3   4  18        0.29       -0.71      5.31 o 
   4   4  18       49.07       37.07     11.57 o 
   5   4  18      214.50      203.90     22.79 o 
  -2   5  18        3.80       12.40     10.63 o 
  -1   5  18        1.33        2.83      7.32 o 
   0   5  18        0.47       -2.13      7.32 o 
   1   5  18        6.52        7.91      6.14 o 
   2   5  18        1.17       -1.89      4.96 o 
   3   5  18        7.18       18.65      8.85 o 
   4   5  18        7.67       -0.24      6.14 o 
   5   5  18        9.27       10.74      9.09 o 
  -1   6  18       31.07       33.41     12.87 o 
   0   6  18        2.60        1.77      6.14 o 
   1   6  18      120.83      135.66     21.61 o 
   2   6  18       26.04       14.52      8.03 o 
   3   6  18        1.50        0.24      6.14 o 
   4   6  18       22.63       23.02     10.27 o 
   5   6  18       16.21       23.85     11.45 o 
   0   7  18        5.07       15.58      9.33 o 
   1   7  18        0.07       -2.48      4.96 o 
   2   7  18        5.57       10.27      7.79 o 
   3   7  18        7.93        9.45      7.32 o 
   4   7  18        5.96        9.21      8.85 o 
   1   8  18        3.91        7.32      8.03 o 
   2   8  18        0.51        4.72      7.32 o 
   3   8  18       17.22       23.38     10.63 o 
   0  -3  19        0.00        2.01      8.85 o 
   1  -3  19        0.48       -0.16      5.63 o 
  -1  -2  19        0.06        3.24      6.51 o 
   0  -2  19        4.91       14.05      6.83 o 
   1  -2  19        8.68       12.82      7.76 o 
   2  -2  19        0.23        8.71      6.23 o 
   3  -2  19       16.88       21.78     10.45 o 
  -2  -1  19        8.25        3.83      6.86 o 
  -1  -1  19        3.90        4.25      5.38 o 
   0  -1  19        0.64        1.53      4.45 o 
   1  -1  19        4.96        4.62      5.49 o 
   2  -1  19        1.12        2.01      5.67 o 
   3  -1  19        4.45        5.29      5.78 o 
  -2   0  19        0.94        4.02      6.18 o 
  -1   0  19       18.09       22.01      7.80 o 
   0   0  19       15.34       19.62      7.10 o 
   1   0  19       48.88       57.14     16.41 o 
   2   0  19        4.93        3.47      4.80 o 
   3   0  19        0.09        8.38      8.03 o 
   4   0  19       83.34       95.75     20.31 o 
  -2   1  19        2.59        4.60      8.74 o 
  -1   1  19        0.10       -1.53      8.97 o 
   1   1  19        0.04        7.08      7.56 o 
   2   1  19       10.46       22.08     10.74 o 
   3   1  19        0.65       -5.43      7.56 o 
   4   1  19        1.36        1.30      7.44 o 
  -2   2  19        0.24        3.42      8.62 o 
  -1   2  19        0.02        0.59      8.15 o 
   0   2  19        8.31        6.02      8.97 o 
   1   2  19       32.14       38.96     14.05 o 
   2   2  19       21.94       26.09     10.51 o 
   3   2  19       11.22        6.97      7.32 o 
   4   2  19       22.32        7.56      7.79 o 
  -1   3  19        0.72        8.85      8.85 o 
   0   3  19        0.00        1.53      7.44 o 
   1   3  19        3.02        6.97      7.91 o 
   2   3  19        1.23        0.59      6.73 o 
   3   3  19       16.89       23.38     10.39 o 
   4   3  19       48.87       44.27     11.69 o 
  -1   4  19        6.94        5.55      9.68 o 
   0   4  19        7.03        7.56     10.15 o 
   1   4  19       25.96       35.30     13.46 o 
   2   4  19        0.06        0.35      4.37 o 
   3   4  19        8.41       11.33      7.56 o 
   4   4  19        1.03       -5.43      4.37 o 
  -1   5  19        0.35       -2.95      8.15 o 
   0   5  19        1.70       -4.60      7.91 o 
   1   5  19        1.01       -0.12      5.19 o 
   2   5  19       27.22       40.38     12.99 o 
   3   5  19        2.97       14.52      7.91 o 
   4   5  19        2.69        4.37      7.91 o 
   0   6  19        3.89        4.49      6.97 o 
   1   6  19        7.92       15.70      8.50 o 
   2   6  19        2.83        6.61      7.32 o 
   3   6  19       24.97       47.11     13.93 o 
   4   6  19        4.19       16.29     10.63 o 
   2   7  19        6.24        6.97      8.50 o 
   1  -1  20        1.04        8.29      6.79 o 
   0   0  20       11.90        6.73      6.55 o 
   1   0  20        2.93        2.69      5.41 o 
   2   0  20        2.68        6.38      8.15 o 
   0   1  20        1.86        8.38     11.45 o 
   1   1  20        0.15        0.00      7.56 o 
   2   1  20        1.24        7.79      8.03 o 
   3   1  20        0.01       -7.56      6.02 o 
   0   2  20       11.78       25.97     12.40 o 
   1   2  20        3.49       10.51     10.04 o 
   2   2  20        2.23        3.31      8.62 o 
   3   2  20        0.34        0.35      7.32 o 
   0   3  20       54.89       56.79     17.71 o 
   1   3  20       15.43       14.05     11.92 o 
   2   3  20       24.58       33.65     13.22 o 
   3   3  20       39.10       57.26     15.70 o 
   0   4  20       17.02       28.69     14.05 o 
   1   4  20        9.98       16.53     11.45 o 
   2   4  20        0.79        1.42      7.56 o 
   3   4  20       20.47       20.31     10.86 o 
   2   5  20      110.21      152.77     25.50 o 
                                                 
